# Supplementary material for: Determinants of raffinose family oligosaccharide use in Bacteroides species
Source: J Bacteriol. 2024 Sep 27;206(10):e00235-24. doi: 10.1128/jb.00235-24 (PMC11501099; doi:10.1128/jb.00235-24)
Supplement: Supplemental tables — Tables S1-S7. [file jb.00235-24-s0002.xlsx]

## Sheet: Contents
TABLE	Contents
S1	List of SNPs observed in dupl- mutants capable of growth on AMG.
S2	Differential expression of all B. thetaiotaomicron genes grown on raffinose vs glucose as the sole carbon source.
S3	List of Bacteroides strains used in Fig. 5A and 5B with their corresponding BT1871 homologs. Rekated to Fig. 2B and 2C.
S4	List of bacterial strains used in this study.
S5	List of plasmids used in this study.
S6	List of oligonucleotides used in this study.
S7	DNA and RNA sequencing summary statistics.

## Sheet: Table S1
SNPs observed in the AMG variants
					Presence of mutations
position	mutation	annotation	gene	description	Variant 1 (C09)	Variant 2 (H10)	Variant 3 (B06)
64643	+GTT	intergenic (‑245/+157)	BT2197 ← / ← BT2198	BT2197 : hypothetical protein/BT2198 : hypothetical protein
1782429	C→T	M12I (ATG→ATA)	BT3477 ←	BT3477 : hypothetical protein
5936029	G→A	Q194* (CAG→TAG)	BT1876 ←	BT1876 : hypothetical protein
5936178	A→T	L144* (TTG→TAG)	BT1876 ←	BT1876 : hypothetical protein
5936476	G→A	Q45* (CAG→TAG)	BT1876 ←	BT1876 : hypothetical protein
		* indicates a non sense mutation.			Black filled boxes indicate mutation is present in the corresponding strain.

## Sheet: Table S2
Differential gene expression results for WT B. thetaiotaomicron grown on minimal media glucose vs minimal media raffinose
gene_id	BT_locus_tag	baseMean	log2FoldChange	lfcSE	pvalue	padj
gene-BT_RS00005	BT0001	187.183	2.76728	0.207592	5.11421e-18	5.05451e-17
gene-BT_RS00010	BT0002	73.51	1.62322	0.266486	0.0114337	0.0495202
gene-BT_RS00015	BT0003	21.2936	0.227021	0.42434	1	1
gene-BT_RS00020	BT0004	14.0456	1.1536	0.588872	0.493087	1
gene-BT_RS00025	NA	6.76041	0.258157	0.629846	1	NA
gene-BT_RS00030	BT0006	4.03671	-0.329595	0.743104	1	NA
gene-BT_RS24300	NA	15.6668	-0.136531	0.479274	1	1
gene-BT_RS00035	BT0008	665.566	-0.175419	0.092459	1	1
gene-BT_RS00040	BT0009	71.9251	0.261992	0.265775	1	1
gene-BT_RS00045	BT0010	38.4307	0.168299	0.32718	1	1
gene-BT_RS00050	BT0011	11.645	0.122886	0.555872	1	1
gene-BT_RS00055	BT0012	29.6201	0.623996	0.387775	1	1
gene-BT_RS00060	BT0013	11.0593	0.454402	0.563674	1	1
gene-BT_RS24465	NA	15.2976	2.02369	0.604607	0.0340072	0.135878
gene-BT_RS00065	BT0014	27.1671	-0.164199	0.398237	1	1
gene-BT_RS00070	BT0015	7.81056	-0.449634	0.638486	1	1
gene-BT_RS00075	BT0016	3.38197	0.158975	0.758326	1	NA
gene-BT_RS00100	NA	3.64729	0.193366	0.762856	1	NA
gene-BT_RS00105	BT0022	8.88809	0.672405	0.678568	0.978304	1
gene-BT_RS00120	BT0028	3.87845	-0.0630694	0.728012	1	NA
gene-BT_RS00125	BT0029	115.204	0.0872923	0.199014	1	1
gene-BT_RS00130	BT0030	56.0132	-0.0566395	0.274145	1	1
gene-BT_RS00135	BT0031	37.0132	0.0287652	0.33507	1	1
gene-BT_RS00140	BT0033	5.28371	-0.134823	0.67257	1	NA
gene-BT_RS00150	BT0036	19.3906	0.646846	0.482767	1	1
gene-BT_RS00155	BT0037	266.12	-0.650132	0.164563	1	1
gene-BT_RS00160	BT0038	81.6341	-0.148975	0.244366	1	1
gene-BT_RS00165	BT0039	129.156	-0.053991	0.22794	1	1
gene-BT_RS00170	BT0040	344.565	-0.179348	0.149869	1	1
gene-BT_RS00175	BT0041	191.245	-0.0475385	0.173479	1	1
gene-BT_RS00180	BT0042	95.2379	-0.219511	0.221744	1	1
gene-BT_RS00185	BT0043	4.64523	-0.699617	0.836923	0.743383	NA
gene-BT_RS00190	BT0044	65.3372	-0.171514	0.261126	1	1
gene-BT_RS00195	BT0045	82.7028	0.115784	0.261561	1	1
gene-BT_RS00200	BT0046	127.8	-0.238186	0.195126	1	1
gene-BT_RS00205	BT0047	54.4029	0.113047	0.285429	1	1
gene-BT_RS00210	BT0048	50.0057	-0.156339	0.289392	1	1
gene-BT_RS00215	BT0049	99.0562	-0.242484	0.274086	1	1
gene-BT_RS00220	BT0050	75.2824	-0.116465	0.2541	1	1
gene-BT_RS00225	BT0051	101.558	-0.0383164	0.235512	1	1
gene-BT_RS00230	BT0052	203.638	0.0724934	0.171473	1	1
gene-BT_RS00235	BT0053	221.465	-0.0207154	0.183714	1	1
gene-BT_RS00240	BT0054	152.994	0.0333949	0.192834	1	1
gene-BT_RS00245	BT0055	109.815	0.151949	0.248776	1	1
gene-BT_RS00250	BT0056	169.427	0.663853	0.194526	1	1
gene-BT_RS00255	BT0057	99.507	0.179833	0.243494	1	1
gene-BT_RS00260	BT0058	847.994	0.430894	0.246765	1	1
gene-BT_RS00265	BT0059	510.634	0.205916	0.146316	1	1
gene-BT_RS00270	BT0060	334.87	0.549886	0.154237	1	1
gene-BT_RS00275	BT0061	1532.21	0.48117	0.248264	1	1
gene-BT_RS00280	BT0062	44.4018	0.502711	0.335176	1	1
gene-BT_RS00285	BT0063	173.71	0.792092	0.21021	1	1
gene-BT_RS00290	BT0064	1335.43	0.686188	0.213407	1	1
gene-BT_RS00295	BT0065	1766.9	0.558447	0.227589	1	1
gene-BT_RS00300	BT0066	1077.94	0.848654	0.236001	1	1
gene-BT_RS00305	BT0067	125.601	0.48172	0.241462	1	1
gene-BT_RS00310	BT0068	205.904	0.846396	0.207126	1	1
gene-BT_RS00315	NA	56.2677	0.529367	0.292584	1	1
gene-BT_RS24475	BT0069	811.367	0.130113	0.0930637	1	1
gene-BT_RS24480	BT0070	763.541	0.561843	0.0868361	1	1
gene-BT_RS00330	NA	62.718	0.446648	0.35355	1	1
gene-BT_RS00335	NA	63.6957	0.663768	0.329087	1	1
gene-BT_RS24805	BT0072	584.056	-1.08464	0.102467	0.368728	1
gene-BT_RS00340	BT0073	9114.21	-0.655136	0.0488168	1	1
gene-BT_RS00345	BT0074	1655.93	-0.644331	0.0744369	1	1
gene-BT_RS00355	BT0075	11.2093	0.667365	0.575328	1	1
gene-BT_RS00360	BT0076	41.4333	-0.0603161	0.313386	1	1
gene-BT_RS00365	BT0077	54.8564	0.344964	0.289187	1	1
gene-BT_RS00370	BT0078	1.97319	-0.0264914	0.82402	1	NA
gene-BT_RS00390	BT0082	1558.2	0.761745	0.0829071	1	1
gene-BT_RS00395	BT0083	1632.2	0.645944	0.0930068	1	1
gene-BT_RS00400	BT0084	15.062	0.630209	0.521613	1	1
gene-BT_RS00405	BT0085	7.68905	0.405845	0.632402	1	1
gene-BT_RS00410	BT0086	7.3983	0.0945716	0.596548	1	NA
gene-BT_RS00415	BT0087	14.7628	0.219646	0.492809	1	1
gene-BT_RS00425	BT0089	2.79753	0.302094	0.798055	1	NA
gene-BT_RS00430	BT0090	5.48281	-0.293925	0.683987	1	NA
gene-BT_RS00435	BT0091	4.90952	-0.176098	0.709922	1	NA
gene-BT_RS00445	BT0093	9.04407	-0.0341307	0.576523	1	1
gene-BT_RS00450	BT0094	2.88389	1.11221	1.21438	0.301649	NA
gene-BT_RS00455	BT0095	3.61561	0.17659	0.750333	1	NA
gene-BT_RS00460	BT0096	13.9201	0.733121	0.576551	1	1
gene-BT_RS00465	BT0097	2.2154	-0.0725389	0.794362	1	NA
gene-BT_RS00470	BT0098	5.76703	0.117372	0.650735	1	NA
gene-BT_RS00490	BT0101	2.77863	-0.0324456	0.77196	1	NA
gene-BT_RS00495	BT0102	13.5057	0.395896	0.511269	1	1
gene-BT_RS00500	BT0103	6.00845	-0.100543	0.661405	1	NA
gene-BT_RS00510	BT0105	31.5479	1.44103	0.407454	0.168882	0.594332
gene-BT_RS00515	BT0106	3129.59	1.37198	0.0555113	1.58254e-11	1.28174e-10
gene-BT_RS00520	BT0107	11.7209	1.19834	0.693856	0.430798	1
gene-BT_RS00530	BT0109	1.61441	-0.134613	0.859937	1	NA
gene-BT_RS00535	BT0110	26.0991	-0.0592538	0.387051	1	1
gene-BT_RS00540	BT0111	9.82039	0.516003	0.644687	1	1
gene-BT_RS00545	BT0112	45.3401	0.571141	0.309815	1	1
gene-BT_RS00550	BT0113	27.8867	0.718147	0.381176	1	1
gene-BT_RS00555	BT0114	57.3952	0.85035	0.296861	1	1
gene-BT_RS00560	BT0115	21.931	0.624771	0.43409	1	1
gene-BT_RS00565	BT0116	92.1499	0.170321	0.236701	1	1
gene-BT_RS00570	BT0117	11.705	0.373233	0.555843	1	1
gene-BT_RS00575	BT0118	14.9791	0.721765	0.524554	1	1
gene-BT_RS00580	BT0119	7.82329	0.776277	0.704377	0.834178	1
gene-BT_RS00590	BT0121	72.2338	0.177403	0.261788	1	1
gene-BT_RS00595	BT_t01	504.352	0.337932	0.12708	1	1
gene-BT_RS00600	BT0122	5510.01	-1.22724	0.0496775	4.00897e-06	2.45072e-05
gene-BT_RS00605	BT0123	332.198	5.41213	0.237585	1.8142e-77	4.21779e-76
gene-BT_RS00610	BT0124	1000.12	4.57116	0.124466	1.25082e-181	6.37779e-180
gene-BT_RS00615	BT0125	910.729	3.58491	0.109116	1.29206e-124	4.45959e-123
gene-BT_RS00620	BT0126	1121.03	-0.0542583	0.0738093	1	1
gene-BT_RS24490	NA	340.667	0.354942	0.120686	1	1
gene-BT_RS00630	BT0128	310.756	-0.974189	0.133568	1	1
gene-BT_RS00635	BT0129	59.3882	-0.454178	0.278909	1	1
gene-BT_RS00640	BT0130	32.2178	-0.978717	0.414687	0.807822	1
gene-BT_RS24810	NA	467.214	2.34098	0.118982	6.72277e-30	8.47333e-29
gene-BT_RS24815	BT0131	261.898	1.82584	0.145384	7.12137e-09	5.09627e-08
gene-BT_RS00655	BT0132	217.685	0.484313	0.147435	1	1
gene-BT_RS00660	BT0133	1297.62	0.367084	0.0726443	1	1
gene-BT_RS00665	BT0134	353.874	0.701756	0.124598	1	1
gene-BT_RS00670	BT0135	1233.99	0.702112	0.0810494	1	1
gene-BT_RS00675	BT0136	258.482	0.283313	0.143737	1	1
gene-BT_RS00680	BT0137	130.032	-1.03802	0.201519	0.740566	1
gene-BT_RS00685	BT0138	1593.93	0.364091	0.0679631	1	1
gene-BT_RS00690	BT0139	3.21883	-0.00124085	0.742465	1	NA
gene-BT_RS00695	BT0140	318.315	1.48754	0.140751	0.000363533	0.00189451
gene-BT_RS00700	BT0141	214.847	1.49184	0.164556	0.00190028	0.0091881
gene-BT_RS00705	BT0142	129.807	1.33202	0.208696	0.0817545	0.306973
gene-BT_RS00710	BT0143	294.085	0.83893	0.138354	1	1
gene-BT_RS00720	BT0146	45.9644	1.12147	0.326265	0.54677	1
gene-BT_RS00725	BT0147	44308.2	3.15993	0.0513683	0	0
gene-BT_RS00730	BT0148	5045.22	0.32977	0.0566109	1	1
gene-BT_RS00735	BT0149	5517.24	-0.978813	0.0505043	1	1
gene-BT_RS00740	BT0150	2436.22	-1.22522	0.0636763	0.000343454	0.00179195
gene-BT_RS00745	BT0151	924.799	0.783043	0.0936872	1	1
gene-BT_RS00750	BT0152	1947.65	0.224853	0.0713791	1	1
gene-BT_RS00755	BT0153	1911.04	0.343622	0.0674285	1	1
gene-BT_RS00760	BT0154	7479.42	0.84516	0.0555873	1	1
gene-BT_RS00765	BT0155	123.046	-0.924307	0.202374	1	1
gene-BT_RS00770	BT0156	1098.65	0.634342	0.0809861	1	1
gene-BT_RS00775	BT0157	29924.5	2.60049	0.0533325	2.46788e-198	1.35041e-196
gene-BT_RS00780	BT0158	2095.67	0.188336	0.0690146	1	1
gene-BT_RS00785	BT0159	1825.49	0.240057	0.0682834	1	1
gene-BT_RS00790	BT0160	902.049	2.1	0.085661	4.26086e-38	6.33062e-37
gene-BT_RS00795	BT0161	1532.74	-0.841682	0.0682991	1	1
gene-BT_RS00800	BT0162	2737.58	0.322795	0.0640822	1	1
gene-BT_RS00810	BT0165	541.367	-0.260816	0.100061	1	1
gene-BT_RS00815	BT0166	630.164	-0.328328	0.0938768	1	1
gene-BT_RS00820	BT0167	808.766	0.108008	0.0841532	1	1
gene-BT_RS00825	BT0168	1056.68	-0.308356	0.0874588	1	1
gene-BT_RS00830	BT0169	3522.88	-0.847038	0.0574026	1	1
gene-BT_RS00835	BT0170	552.242	1.47711	0.109623	9.24717e-06	5.46667e-05
gene-BT_RS00840	BT0171	28.8184	0.0612103	0.380748	1	1
gene-BT_RS00845	BT0172	93.9692	0.39103	0.222965	1	1
gene-BT_RS24495	NA	6.44299	-1.30059	0.904898	0.323996	NA
gene-BT_RS00850	BT0173	109351	-1.73518	0.0459313	7.38956e-58	1.38154e-56
gene-BT_RS00855	BT0174	94595.2	-1.68537	0.046512	2.35829e-49	4.08558e-48
gene-BT_RS00860	BT0175	503.497	2.79007	0.130211	1.29315e-43	2.07227e-42
gene-BT_RS00865	BT0176	188.057	-0.34513	0.164907	1	1
gene-BT_RS00870	BT0177	9206.16	0.072099	0.0499366	1	1
gene-BT_RS00875	BT0178	2727.01	-0.450546	0.0582895	1	1
gene-BT_RS00880	BT0179	1522.26	-0.378822	0.0776425	1	1
gene-BT_RS00885	BT0180	10661.1	-0.834735	0.0489867	1	1
gene-BT_RS00890	BT0181	1149.04	-0.675496	0.0757996	1	1
gene-BT_RS00895	BT0182	3466.14	-0.100935	0.0550887	1	1
gene-BT_RS00900	BT0183	1803.23	-0.0415379	0.0723313	1	1
gene-BT_RS00905	BT0184	1916.96	0.206244	0.0712983	1	1
gene-BT_RS00910	BT0185	1595.45	1.1333	0.0742793	0.064866	0.247709
gene-BT_RS00915	BT0186	21039.5	1.15207	0.0500583	0.00212235	0.0102178
gene-BT_RS00920	BT0187	3317.06	2.45774	0.0615826	2.38771e-124	8.17837e-123
gene-BT_RS00925	BT0188	375.494	0.548921	0.12444	1	1
gene-BT_RS00930	BT0189	83.4505	1.2301	0.264263	0.289515	0.951687
gene-BT_RS00935	BT0190	231.5	1.54308	0.152977	0.000249483	0.00131853
gene-BT_RS00940	BT0191	55.9692	1.45779	0.301022	0.0819322	0.307383
gene-BT_RS00945	BT0192	183.154	1.84911	0.171502	3.76639e-07	2.47435e-06
gene-BT_RS00950	BT0193	67.4852	1.31893	0.275933	0.175165	0.614995
gene-BT_RS00955	BT0194	76.8176	1.55707	0.260945	0.0199965	0.083464
gene-BT_RS00960	BT0195	116.447	1.13688	0.202255	0.412872	1
gene-BT_RS00965	BT0196	25.8448	-0.200186	0.410773	1	1
gene-BT_RS00970	BT0197	645.865	0.0825659	0.102159	1	1
gene-BT_RS00975	BT0198	190.275	-1.4167	0.19527	0.0226221	0.0934853
gene-BT_RS00980	BT0199	577.74	0.457908	0.100907	1	1
gene-BT_RS00985	BT0200	2574.9	-0.587329	0.0581784	1	1
gene-BT_RS00990	BT0201	4026.56	-0.555346	0.0551997	1	1
gene-BT_RS00995	BT0202	2368.33	-0.585196	0.0670079	1	1
gene-BT_RS01000	BT0203	2964.89	-0.462019	0.0551937	1	1
gene-BT_RS01005	BT0204	647.929	-0.407615	0.108859	1	1
gene-BT_RS01010	BT0205	9172.91	-0.723544	0.0477194	1	1
gene-BT_RS01015	BT0206	75.1267	-0.320866	0.2747	1	1
gene-BT_RS01020	BT0207	38.1947	-0.780742	0.364033	1	1
gene-BT_RS01025	BT0208	13.8628	-0.394377	0.509454	1	1
gene-BT_RS01030	BT0209	46.5541	-0.148194	0.328958	1	1
gene-BT_RS01035	BT0210	91.745	0.231864	0.236474	1	1
gene-BT_RS01040	BT0211	72.1996	0.0552575	0.261308	1	1
gene-BT_RS01045	BT0212	80.3777	0.0848083	0.242252	1	1
gene-BT_RS01050	BT0213	56.8676	0.425767	0.297042	1	1
gene-BT_RS01055	BT0214	21.299	0.532542	0.483963	1	1
gene-BT_RS01060	BT0215	896.013	-0.279076	0.0816644	1	1
gene-BT_RS01065	BT0216	10720.8	-0.951637	0.0627947	1	1
gene-BT_RS01070	BT0217	3937.25	1.86377	0.0563811	3.08406e-53	5.4481e-52
gene-BT_RS01075	BT0218	1350.64	3.6948	0.0939882	1.4929e-181	7.52654e-180
gene-BT_RS01080	BT0219	686.407	4.01557	0.131127	1.83445e-117	5.83773e-116
gene-BT_RS01085	BT0221	1071.83	-0.336338	0.0856019	1	1
gene-BT_RS01090	BT0222	1009.68	-0.37422	0.0887547	1	1
gene-BT_RS01095	BT0223	1138.01	-0.349701	0.0788907	1	1
gene-BT_RS01100	BT0224	1092.99	-1.45381	0.112139	3.59086e-05	0.000202669
gene-BT_RS01105	BT0225	3308.22	-1.37386	0.0668434	1.73405e-08	1.21763e-07
gene-BT_RS01110	BT0226	1583.79	-1.03995	0.0846532	0.594224	1
gene-BT_RS01115	BT0227	15247	-1.02557	0.0753049	0.690914	1
gene-BT_RS01120	BT0228	16.9248	-0.566179	0.477451	1	1
gene-BT_RS01125	BT0229	20.6773	0.550792	0.431366	1	1
gene-BT_RS01130	BT0230	26.9458	-0.69801	0.392206	1	1
gene-BT_RS01135	BT0231	25.12	-0.691943	0.42966	1	1
gene-BT_RS01140	BT0232	72.7227	-0.197529	0.243624	1	1
gene-BT_RS01145	BT0233	266.616	-0.835782	0.142374	1	1
gene-BT_RS01150	BT0234	126.535	-0.955699	0.191975	1	1
gene-BT_RS01155	BT0235	9.67443	0.879907	0.653126	0.769498	1
gene-BT_RS01165	BT0236	10106.7	-0.575919	0.0579791	1	1
gene-BT_RS01170	BT0237	13796.3	-0.512311	0.0472642	1	1
gene-BT_RS01175	BT0238	2386.69	-0.158145	0.0640326	1	1
gene-BT_RS01180	BT0239	1931.88	0.384489	0.0685059	1	1
gene-BT_RS01185	BT0240	551.56	-0.565838	0.123412	1	1
gene-BT_RS01190	BT0241	22901.2	1.19597	0.0537083	0.000229843	0.00122048
gene-BT_RS01195	BT0242	14939.6	1.15417	0.0582562	0.00721283	0.0322672
gene-BT_RS01200	BT0243	1159.17	-0.0334139	0.0758262	1	1
gene-BT_RS01205	BT0244	953.667	0.349655	0.0849283	1	1
gene-BT_RS01210	BT0245	1664.87	0.252787	0.0703369	1	1
gene-BT_RS01215	BT0246	863.516	0.539616	0.0840895	1	1
gene-BT_RS01220	BT0247	712.298	0.54982	0.0908273	1	1
gene-BT_RS01225	BT0248	980.191	0.840504	0.0892126	1	1
gene-BT_RS01230	BT0249	4477.94	0.958729	0.0605622	1	1
gene-BT_RS01235	BT0250	3460.39	-0.322171	0.0548161	1	1
gene-BT_RS01240	BT0251	1598.09	-0.387238	0.0714917	1	1
gene-BT_RS01245	BT0252	6021.98	-1.03645	0.0485553	0.432344	1
gene-BT_RS01250	BT0253	649.618	0.797407	0.0998156	1	1
gene-BT_RS01255	BT0254	2519.27	-0.697416	0.0586895	1	1
gene-BT_RS01260	BT0255	167.495	0.75145	0.186768	1	1
gene-BT_RS01265	BT0256	77.8974	0.794625	0.243422	1	1
gene-BT_RS01270	BT0257	2577.05	0.377805	0.0570936	1	1
gene-BT_RS01275	BT0258	26035.1	1.42179	0.0537777	4.51612e-15	4.10199e-14
gene-BT_RS01280	BT0259	2949.46	-0.36315	0.0615314	1	1
gene-BT_RS01285	BT0260	5802.89	-0.162232	0.0568231	1	1
gene-BT_RS01290	BT0261	1435.26	0.0696105	0.0766111	1	1
gene-BT_RS24500	BT0262	4.72566	1.82706	1.25617	0.134576	NA
gene-BT_RS01295	BT0263	35.5836	0.659344	0.362315	1	1
gene-BT_RS01300	BT0264	33.5785	0.000826148	0.398022	1	1
gene-BT_RS01305	BT0265	35.2619	0.156204	0.383621	1	1
gene-BT_RS01310	BT0266	36.2881	0.150567	0.34142	1	1
gene-BT_RS01315	BT0267	822.995	1.22915	0.0893366	0.00861452	0.0379699
gene-BT_RS01320	BT0268	168.543	1.78585	0.196365	3.3664e-05	0.00019048
gene-BT_RS01325	BT0269	83.8958	2.62977	0.273826	9.27035e-10	6.93267e-09
gene-BT_RS01330	BT0270	41.6078	2.41863	0.389465	9.59001e-05	0.000525402
gene-BT_RS01335	BT0271	68.3599	2.36462	0.311037	3.98422e-06	2.43891e-05
gene-BT_RS01340	BT0272	231.872	2.54019	0.16674	8.31322e-21	8.92378e-20
gene-BT_RS01345	BT0273	105.769	2.40575	0.238748	1.4043e-09	1.03807e-08
gene-BT_RS01350	BT0274	64.1846	2.16494	0.305241	5.54421e-05	0.000309414
gene-BT_RS01355	BT0275	199.49	2.6713	0.181159	8.69607e-21	9.2903e-20
gene-BT_RS01360	BT0276	225.212	2.42635	0.187947	1.09406e-14	9.81809e-14
gene-BT_RS01365	BT0277	265.166	2.45039	0.162471	1.62124e-19	1.68002e-18
gene-BT_RS01370	BT0278	194.861	2.40653	0.191685	7.28434e-14	6.35892e-13
gene-BT_RS01375	BT0279	29.9391	2.03725	0.442826	0.00794786	0.0352044
gene-BT_RS01380	BT0280	105.186	-0.0715926	0.21428	1	1
gene-BT_RS01385	BT0281	318.468	-1.02182	0.133762	0.796903	1
gene-BT_RS01390	BT0282	29.8702	-0.0869176	0.358819	1	1
gene-BT_RS01395	BT0284	770.104	2.80799	0.113137	5.63573e-58	1.05806e-56
gene-BT_RS01400	BT0285	487.207	1.84744	0.116113	1.56842e-13	1.35597e-12
gene-BT_RS01405	BT0286	153.917	1.59396	0.19616	0.00153729	0.00750578
gene-BT_RS01410	BT0287	82.2532	1.37266	0.241859	0.0864304	0.322908
gene-BT_RS01415	BT0288	548.069	1.33124	0.104913	0.001223	0.00603697
gene-BT_RS24505	NA	95.9262	1.16093	0.222072	0.378244	1
gene-BT_RS01420	BT0289	305.578	0.151215	0.132677	1	1
gene-BT_RS01425	BT0290	261.192	2.4281	0.168288	7.07246e-18	6.95924e-17
gene-BT_RS01430	BT0291	322.824	1.4761	0.128143	0.00014116	0.000763114
gene-BT_RS01435	BT0292	11.3707	-0.598056	0.578986	1	1
gene-BT_RS01440	BT0293	7.31479	-0.277706	0.623552	1	NA
gene-BT_RS01445	BT0294	78.4558	-1.03277	0.249294	0.757849	1
gene-BT_RS01450	BT0295	1624.73	-0.415873	0.0747655	1	1
gene-BT_RS01455	BT0296	735.675	-0.335948	0.0877468	1	1
gene-BT_RS01460	BT0297	282.869	-0.175236	0.142191	1	1
gene-BT_RS01465	BT0298	249.691	0.202114	0.162125	1	1
gene-BT_RS01470	BT0299	767.605	0.551053	0.0885964	1	1
gene-BT_RS01480	BT0302	129.635	0.506591	0.205138	1	1
gene-BT_RS01485	BT0303	5969.49	1.08129	0.0645883	0.192447	0.668869
gene-BT_RS01490	BT0304	1278.83	1.32559	0.118884	0.0047379	0.0217594
gene-BT_RS01495	BT0305	3651.44	1.36269	0.168179	0.022755	0.0937574
gene-BT_RS01500	BT0306	1635.34	1.2819	0.110495	0.00851946	0.0375878
gene-BT_RS01505	BT0307	63086.3	-1.37966	0.0425402	3.45157e-19	3.54398e-18
gene-BT_RS01510	BT0308	1151.35	-1.29594	0.0824048	0.000260682	0.00137609
gene-BT_RS01515	BT0309	3398.6	2.61349	0.0698464	9.34996e-119	3.04009e-117
gene-BT_RS01520	BT0310	851.894	2.17284	0.10141	2.40317e-31	3.12552e-30
gene-BT_RS01525	BT0311	9260.97	3.01626	0.0725567	1.11575e-170	5.16121e-169
gene-BT_RS01530	BT0312	16412.6	3.13281	0.0607854	2.12067e-270	1.61279e-268
gene-BT_RS01535	BT0313	4160.42	3.25463	0.0626179	1.13481e-284	9.79207e-283
gene-BT_RS01540	BT0314	1529.57	-0.884057	0.0793304	1	1
gene-BT_RS01545	BT0315	6150.85	1.54871	0.0582008	2.81456e-21	3.05047e-20
gene-BT_RS01550	BT0316	8469.83	1.54537	0.0694929	2.98797e-15	2.73613e-14
gene-BT_RS01555	BT0317	1577.3	4.42528	0.0938569	2.39659e-292	2.33772e-290
gene-BT_RS01565	BT0320	6540.31	-0.323543	0.0760642	1	1
gene-BT_RS01570	BT0321	3128.77	-0.518304	0.085	1	1
gene-BT_RS01575	BT0322	4779.09	-0.611586	0.052467	1	1
gene-BT_RS01580	BT0323	1792.8	-0.1586	0.0671918	1	1
gene-BT_RS01585	BT0324	309.94	0.530925	0.133607	1	1
gene-BT_RS01590	BT0325	328.485	0.374797	0.129828	1	1
gene-BT_RS01595	BT0326	318.06	0.375748	0.131519	1	1
gene-BT_RS01600	BT0327	1328.3	0.262794	0.0735487	1	1
gene-BT_RS01605	BT0328	7621.76	-0.327292	0.0496349	1	1
gene-BT_RS01610	BT0329	8488.45	-0.356644	0.0489357	1	1
gene-BT_RS01615	BT0330	10932.2	-0.417063	0.0477642	1	1
gene-BT_RS24310	NA	2383.53	-0.411375	0.0677786	1	1
gene-BT_RS01625	BT0333	2404.44	-0.355308	0.0615592	1	1
gene-BT_RS01630	BT0334	841.033	-0.362079	0.0871165	1	1
gene-BT_RS01635	BT0335	740.173	-0.239066	0.0925042	1	1
gene-BT_RS01640	BT0336	553.189	-0.394819	0.0992667	1	1
gene-BT_RS01645	BT0337	537.963	0.0919157	0.103409	1	1
gene-BT_RS01650	BT0338	17.0671	-0.367879	0.466104	1	1
gene-BT_RS01655	BT0339	30.3114	-0.318851	0.356941	1	1
gene-BT_RS01660	BT0340	22.7257	-0.498867	0.43514	1	1
gene-BT_RS01665	BT0341	21.9282	0.179438	0.414948	1	1
gene-BT_RS01670	BT0342	20.0577	0.210816	0.426667	1	1
gene-BT_RS01675	BT0343	26.2183	0.891068	0.430616	0.961511	1
gene-BT_RS01680	BT0344	764.477	1.28243	0.0957506	0.00255108	0.0121903
gene-BT_RS01685	BT0345	797.349	1.23232	0.0922323	0.00977163	0.0427759
gene-BT_RS01690	BT0346	6321.99	-0.143326	0.0538699	1	1
gene-BT_RS01695	BT0347	31911.9	-0.635524	0.0493349	1	1
gene-BT_RS01700	BT0348	175.37	2.54983	0.197071	1.28052e-15	1.18468e-14
gene-BT_RS01705	BT0349	75.8541	2.43551	0.313756	1.54882e-06	9.77436e-06
gene-BT_RS01710	BT0350	1108.86	1.13774	0.102156	0.15574	0.55198
gene-BT_RS01715	BT0351	2526.1	0.445538	0.0789827	1	1
gene-BT_RS01720	BT0352	270.946	0.514731	0.151009	1	1
gene-BT_RS01725	BT0353	631.216	0.692132	0.125567	1	1
gene-BT_RS01730	BT0354	475.838	0.830276	0.112672	1	1
gene-BT_RS01735	BT0355	1472.39	1.04394	0.0752897	0.525391	1
gene-BT_RS01740	BT0356	970.085	0.578488	0.0903726	1	1
gene-BT_RS01745	BT0358	103.572	-0.733794	0.215187	1	1
gene-BT_RS01750	BT0359	67.5727	-0.679755	0.255622	1	1
gene-BT_RS01755	BT0360	51.4084	2.37648	0.335766	1.50205e-05	8.76426e-05
gene-BT_RS01760	BT0361	32.9133	2.43022	0.439342	0.00037324	0.00194284
gene-BT_RS01765	BT0362	57.3901	2.17179	0.315097	7.9735e-05	0.000441148
gene-BT_RS01770	BT0363	37.6556	2.80389	0.41727	4.58351e-06	2.78298e-05
gene-BT_RS01775	BT0364	47.5325	2.91937	0.460202	6.57916e-06	3.94662e-05
gene-BT_RS01780	BT0365	41.0913	1.89653	0.373064	0.00740142	0.032914
gene-BT_RS01785	BT0366	672.593	1.57489	0.0953512	1.07637e-09	7.99615e-09
gene-BT_RS01790	BT0367	2.87684	0.384712	0.857244	0.936769	NA
gene-BT_RS01795	BT0368	401.374	0.58952	0.130368	1	1
gene-BT_RS01800	BT0369	182.932	0.648422	0.16373	1	1
gene-BT_RS01805	BT0370	15190.9	0.647697	0.0503579	1	1
gene-BT_RS01810	BT0371	18266.7	0.413622	0.0536762	1	1
gene-BT_RS01815	BT0372	12643.6	0.77312	0.0705158	1	1
gene-BT_RS01820	BT0373	15221	1.07466	0.0525901	0.146852	0.52504
gene-BT_RS01825	BT0374	4007.47	0.387983	0.0596883	1	1
gene-BT_RS01835	BT0376	296.683	0.508487	0.353585	1	1
gene-BT_RS01840	BT0377	114.808	0.191408	0.215117	1	1
gene-BT_RS01845	BT0378	433.267	0.203283	0.173375	1	1
gene-BT_RS01850	BT0379	448.156	-0.103671	0.158893	1	1
gene-BT_RS01855	BT0380	263.175	0.0410125	0.197918	1	1
gene-BT_RS01860	BT0381	429.079	-0.332873	0.177142	1	1
gene-BT_RS01865	BT0382	380.598	-0.371037	0.313795	1	1
gene-BT_RS01870	BT0383	483.708	-0.129739	0.34027	1	1
gene-BT_RS01875	BT0384	156.945	-0.0686792	0.198811	1	1
gene-BT_RS01880	BT0385	168.194	0.0968905	0.220493	1	1
gene-BT_RS01885	BT0386	140.607	0.144618	0.224005	1	1
gene-BT_RS01890	BT0387	62.4046	-0.109871	0.329623	1	1
gene-BT_RS01895	BT0388	16.0209	0.30557	0.48431	1	1
gene-BT_RS01900	BT0389	14.9779	0.233283	0.542004	1	1
gene-BT_RS01905	BT0390	91.915	0.0473903	0.265938	1	1
gene-BT_RS01910	BT0391	77.3461	-0.0324187	0.258409	1	1
gene-BT_RS01915	BT0392	120.415	-0.117281	0.230586	1	1
gene-BT_RS01920	BT0393	62.1964	0.0743489	0.293307	1	1
gene-BT_RS01925	BT0394	92.6062	0.0963828	0.27858	1	1
gene-BT_RS01930	BT0396	55.4817	-0.305193	0.296759	1	1
gene-BT_RS01935	BT0397	53.7083	0.147834	0.324744	1	1
gene-BT_RS01940	BT0398	123.716	-0.0158621	0.214124	1	1
gene-BT_RS24510	BT0399	147.427	-0.0746018	0.21587	1	1
gene-BT_RS24515	BT0400	206.337	-0.102669	0.185804	1	1
gene-BT_RS01950	NA	221.64	0.242921	0.172955	1	1
gene-BT_RS01955	NA	6.0164	0.188705	0.720091	1	NA
gene-BT_RS01965	BT0403	6.47105	0.17949	0.674775	1	NA
gene-BT_RS01970	BT0404	45.2118	-0.414719	0.360195	1	1
gene-BT_RS01975	BT0405	2.32426	0.22738	0.829429	1	NA
gene-BT_RS01980	BT0406	1997.28	2.06098	0.0738286	3.75243e-47	6.28252e-46
gene-BT_RS01985	BT0407	10112.7	2.3202	0.0473415	1.52657e-171	7.13514e-170
gene-BT_RS01990	BT0408	6575.22	2.38041	0.0548778	4.75648e-140	1.85585e-138
gene-BT_RS01995	BT0409	4883.54	0.807714	0.0496277	1	1
gene-BT_RS02000	BT0410	8575.21	0.230825	0.0484268	1	1
gene-BT_RS02005	BT0411	2926.28	-0.355837	0.0616817	1	1
gene-BT_RS02010	BT0412	4263.01	-0.780003	0.0649995	1	1
gene-BT_RS02015	BT0413	1501.92	-1.04041	0.0763054	0.559252	1
gene-BT_RS02020	BT0414	2514.86	-1.02314	0.0656444	0.691412	1
gene-BT_RS02025	BT0415	7028.05	-0.960961	0.0542967	1	1
gene-BT_RS02030	BT0416	3048.63	-0.902559	0.0594811	1	1
gene-BT_RS02035	BT0417	2787.73	-0.510188	0.0603891	1	1
gene-BT_RS02040	BT0418	142666	-0.541764	0.053048	1	1
gene-BT_RS02045	BT0419	1142.26	-0.616119	0.078446	1	1
gene-BT_RS02050	BT0420	2627.09	0.12256	0.0586595	1	1
gene-BT_RS02055	BT0421	6906.2	-0.585329	0.0544263	1	1
gene-BT_RS02060	BT0422	35316.3	-0.736503	0.0426883	1	1
gene-BT_RS02070	BT0424	12959.8	-0.896696	0.0443833	1	1
gene-BT_RS02075	BT0425	7977.74	-0.958834	0.0496841	1	1
gene-BT_RS02080	BT0426	866.726	-0.560126	0.0934203	1	1
gene-BT_RS02085	BT0427	1382.68	-0.633268	0.0839761	1	1
gene-BT_RS02090	BT0428	6260.75	-0.126235	0.0538248	1	1
gene-BT_RS02095	BT0429	3667.63	-0.0369401	0.0675193	1	1
gene-BT_RS02100	BT0430	10601	-0.125363	0.0543096	1	1
gene-BT_RS02105	BT0431	1108.29	-0.615131	0.0862601	1	1
gene-BT_RS02110	BT0432	684.55	0.11802	0.0932265	1	1
gene-BT_RS02115	BT_t02	31.5621	0.0221757	0.349306	1	1
gene-BT_RS02120	BT0433	2895.94	-0.23192	0.0717184	1	1
gene-BT_RS02125	BT0434	356.774	1.89666	0.127117	8.7418e-13	7.37302e-12
gene-BT_RS02130	BT0435	349.802	1.84668	0.128795	2.6457e-11	2.11609e-10
gene-BT_RS02135	BT0436	448.164	1.30303	0.120323	0.00914743	0.0400826
gene-BT_RS02140	BT0437	125.028	1.32583	0.235127	0.119386	0.436908
gene-BT_RS02145	BT0438	128.702	1.81528	0.212329	6.40553e-05	0.000356596
gene-BT_RS02150	BT0439	697.075	2.48454	0.131246	3.474e-30	4.42836e-29
gene-BT_RS02155	BT0440	353.336	2.25296	0.163237	6.09745e-15	5.52713e-14
gene-BT_RS02160	BT0441	308.536	2.4388	0.155768	8.45004e-21	9.04901e-20
gene-BT_RS02165	BT0442	340.685	2.09164	0.18053	6.08644e-10	4.61316e-09
gene-BT_RS02170	NA	9.82491	0.89157	0.640036	0.766454	1
gene-BT_RS02180	BT0444	280.106	0.393387	0.151	1	1
gene-BT_RS02185	BT0445	365.398	0.420012	0.15206	1	1
gene-BT_RS02190	BT0446	134.886	1.67996	0.205622	0.000540256	0.00274845
gene-BT_RS02195	BT0447	264.656	1.69832	0.141923	5.02663e-07	3.28125e-06
gene-BT_RS02200	BT0448	101.19	1.81155	0.230997	0.000230116	0.00122049
gene-BT_RS02205	BT0449	488.134	2.08549	0.160952	6.39541e-12	5.21749e-11
gene-BT_RS02210	BT0450	428.604	2.36378	0.141845	2.31624e-22	2.60476e-21
gene-BT_RS02215	BT0451	337.813	2.58363	0.139397	2.06158e-30	2.65052e-29
gene-BT_RS02220	BT0452	689.129	2.42882	0.115414	1.04578e-35	1.47561e-34
gene-BT_RS02225	BT0453	227.388	1.24664	0.154196	0.0872735	0.325787
gene-BT_RS02235	BT0455	3394.57	1.3627	0.0719533	3.52887e-07	2.32854e-06
gene-BT_RS02240	BT0456	1622.18	1.02417	0.0940142	0.748143	1
gene-BT_RS02245	BT0457	1633.72	0.928626	0.0904233	1	1
gene-BT_RS02250	BT0458	4141.21	1.30466	0.0629928	1.05451e-06	6.72103e-06
gene-BT_RS02255	BT0459	6327.07	2.67727	0.0827119	5.59978e-92	1.46083e-90
gene-BT_RS02260	BT0460	1378.85	2.02759	0.110188	4.8587e-21	5.24062e-20
gene-BT_RS02265	BT0461	1632.48	1.96361	0.211109	2.35388e-06	1.47718e-05
gene-BT_RS02270	BT0462	234.445	-0.512932	0.166164	1	1
gene-BT_RS02275	BT0463	99.8645	0.694432	0.220372	1	1
gene-BT_RS02280	BT0464	29.2302	-0.416873	0.387704	1	1
gene-BT_RS02285	BT0465	67.3177	-0.334501	0.280617	1	1
gene-BT_RS02290	BT0466	82.1325	-0.40413	0.260464	1	1
gene-BT_RS02295	BT0467	59.7072	-0.417244	0.269983	1	1
gene-BT_RS02300	BT0468	43.8676	-0.575884	0.366641	1	1
gene-BT_RS02305	BT0469	19.521	-0.909684	0.50451	0.855271	1
gene-BT_RS02310	BT0470	63.4146	-0.0354776	0.280751	1	1
gene-BT_RS02315	BT0471	64.819	-0.126999	0.277307	1	1
gene-BT_RS02320	BT0472	25.01	0.026508	0.396837	1	1
gene-BT_RS02325	BT0473	36.913	-0.438173	0.352629	1	1
gene-BT_RS02330	BT0474	61.5766	-0.378846	0.283413	1	1
gene-BT_RS02335	BT0475	42.6748	-0.114067	0.383603	1	1
gene-BT_RS02340	BT0476	99.9511	0.271675	0.222764	1	1
gene-BT_RS02345	BT0477	28.2607	-0.522464	0.430644	1	1
gene-BT_RS02350	BT0478	64.4255	-0.344118	0.276074	1	1
gene-BT_RS02355	BT0479	26.4947	0.349634	0.396617	1	1
gene-BT_RS02360	BT0480	53.865	0.403339	0.284839	1	1
gene-BT_RS02365	BT0481	39.6724	-0.383981	0.339259	1	1
gene-BT_RS02370	BT0482	244.783	-0.212932	0.156872	1	1
gene-BT_RS02375	BT0483	5774.17	4.03201	0.0617431	0	0
gene-BT_RS02380	BT0484	4191	4.58325	0.0732011	0	0
gene-BT_RS02385	BT0485	71.9392	-0.187508	0.261956	1	1
gene-BT_RS02390	BT0486	2612.51	0.496698	0.0590236	1	1
gene-BT_RS02395	BT0487	886.544	-0.440778	0.0840622	1	1
gene-BT_RS02400	BT0488	1711.11	-0.195896	0.0674085	1	1
gene-BT_RS02405	BT0489	1099.86	-0.151103	0.0745832	1	1
gene-BT_RS02410	BT0490	1243.98	-1.43539	0.0857935	2.71955e-07	1.8078e-06
gene-BT_RS02415	BT0491	27.0875	-0.466583	0.380103	1	1
gene-BT_RS02420	BT0492	62.307	-0.245409	0.278527	1	1
gene-BT_RS02425	BT0493	63.7104	0.115235	0.265183	1	1
gene-BT_RS02435	BT0496	159.227	-0.498132	0.202239	1	1
gene-BT_RS02440	BT0497	36.1004	0.201033	0.376383	1	1
gene-BT_RS02445	BT0498	317.829	0.245426	0.132404	1	1
gene-BT_RS02450	BT0499	1376.61	2.5014	0.077228	1.23919e-84	3.07196e-83
gene-BT_RS02455	BT0500	4568.15	-0.797984	0.0575544	1	1
gene-BT_RS02460	BT0501	2203.04	-1.19152	0.0664416	0.0033796	0.0157143
gene-BT_RS02465	BT0502	1779.54	-3.13688	0.103345	2.15088e-95	5.74464e-94
gene-BT_RS02470	BT0503	4844.95	0.992352	0.0600657	1	1
gene-BT_RS02475	BT0504	21137.7	0.816905	0.0490657	1	1
gene-BT_RS02485	BT0505	593.5	-0.357108	0.106869	1	1
gene-BT_RS02490	BT0506	1022.13	0.167304	0.101377	1	1
gene-BT_RS02495	BT0507	355.064	-0.604015	0.136235	1	1
gene-BT_RS02500	BT0508	168.557	-1.12347	0.170244	0.397249	1
gene-BT_RS02505	BT0509	203.304	-0.936673	0.153724	1	1
gene-BT_RS02510	BT0510	779.849	-0.0667378	0.0964431	1	1
gene-BT_RS02515	BT0511	410.66	0.0745814	0.118331	1	1
gene-BT_RS02520	BT0512	99.1181	-1.8376	0.25939	0.000624997	0.00315807
gene-BT_RS02525	BT0513	76.9029	-1.36056	0.273618	0.129363	0.469606
gene-BT_RS02530	BT0514	292.25	-0.934701	0.140701	1	1
gene-BT_RS02535	BT0515	536.263	1.01215	0.102354	0.850172	1
gene-BT_RS02540	BT0516	333.446	-0.46063	0.122119	1	1
gene-BT_RS02545	BT0517	310.067	-0.570531	0.130545	1	1
gene-BT_RS02550	BT0518	7509.32	-1.05864	0.0505797	0.231882	0.787839
gene-BT_RS02555	BT0519	1058.91	-0.0569238	0.0821707	1	1
gene-BT_RS02560	BT0520	440.407	-0.23506	0.111148	1	1
gene-BT_RS02565	BT0521	940.326	-0.863125	0.101576	1	1
gene-BT_RS02570	BT0522	540.02	-0.844586	0.10352	1	1
gene-BT_RS02575	BT0523	2342.63	-0.474706	0.0709973	1	1
gene-BT_RS02580	BT0524	1757.77	-0.21536	0.0876051	1	1
gene-BT_RS02585	BT0525	8577.64	0.625472	0.0862913	1	1
gene-BT_RS02590	BT0526	2559.6	-1.40285	0.0656421	6.14987e-10	4.65337e-09
gene-BT_RS02595	BT0527	2529.53	-0.739987	0.102505	1	1
gene-BT_RS02600	BT0528	1662.76	-0.857476	0.0961343	1	1
gene-BT_RS02605	BT0529	2314.83	-0.81274	0.0967553	1	1
gene-BT_RS02610	BT0530	2939.89	-0.693191	0.0648174	1	1
gene-BT_RS02615	BT0531	1299.67	-0.749938	0.0756751	1	1
gene-BT_RS02620	BT0532	4490.03	-0.907049	0.0803772	1	1
gene-BT_RS02625	BT0533	3386.32	-1.07083	0.0992371	0.432513	1
gene-BT_RS24315	NA	1525.62	2.54651	0.0799646	7.63806e-84	1.87279e-82
gene-BT_RS02630	BT0535	15473.7	1.54302	0.049129	1.41873e-28	1.74885e-27
gene-BT_RS02640	BT0539	8990.77	0.212907	0.0491217	1	1
gene-BT_RS02645	BT0540	1387.9	2.19633	0.0934776	7.22412e-38	1.06627e-36
gene-BT_RS02650	BT0541	2075.94	2.40451	0.0805906	1.57234e-68	3.32787e-67
gene-BT_RS02655	BT0542	4656.86	1.38079	0.0546893	2.6372e-12	2.17122e-11
gene-BT_RS02660	BT0543	557.173	1.01002	0.120705	0.867798	1
gene-BT_RS02665	BT0544	147.322	1.62679	0.225379	0.00318264	0.0149066
gene-BT_RS02670	BT0545	137.045	1.14899	0.194993	0.367986	1
gene-BT_RS02675	BT0546	286.174	1.10691	0.154613	0.424222	1
gene-BT_RS02680	BT0547	669.545	1.05665	0.101036	0.528512	1
gene-BT_RS02685	BT0548	207.856	1.11004	0.159605	0.423147	1
gene-BT_RS02690	BT0549	1609.75	2.88163	0.0807329	1.05063e-120	3.492e-119
gene-BT_RS02695	BT0550	3124.93	0.961066	0.0563034	1	1
gene-BT_RS02700	BT0551	187.297	0.730428	0.15968	1	1
gene-BT_RS02705	BT0552	158.503	1.10955	0.177263	0.457884	1
gene-BT_RS02710	BT0553	807.917	0.917278	0.0975531	1	1
gene-BT_RS02715	BT0554	4149.32	-0.529326	0.0728584	1	1
gene-BT_RS02720	BT0555	7230.92	0.153594	0.0633337	1	1
gene-BT_RS02725	BT0556	6220.67	0.0730439	0.0711037	1	1
gene-BT_RS02730	BT0557	17547.9	0.0275077	0.0577374	1	1
gene-BT_RS02735	BT0558	4134.86	-0.0169349	0.0587119	1	1
gene-BT_RS02740	BT0559	422.208	0.178805	0.113534	1	1
gene-BT_RS02745	BT0560	444.591	0.7705	0.110387	1	1
gene-BT_RS02750	BT0561	441.299	0.741439	0.108086	1	1
gene-BT_RS02755	BT0562	782.091	0.415119	0.0922091	1	1
gene-BT_RS02760	BT0563	385.173	0.382844	0.123704	1	1
gene-BT_RS02765	BT0564	280.369	0.508354	0.136118	1	1
gene-BT_RS02770	BT0565	7251.52	4.24009	0.0630724	0	0
gene-BT_RS02775	BT0566	586.731	0.712552	0.0954179	1	1
gene-BT_RS02780	BT0567	332.858	1.10053	0.128052	0.381879	1
gene-BT_RS02785	BT0568	422.751	1.34091	0.119649	0.00332227	0.015512
gene-BT_RS02790	BT0569	1255.77	-0.32611	0.0795042	1	1
gene-BT_RS02795	BT0570	5474.98	0.867766	0.0538758	1	1
gene-BT_RS02800	BT0571	5147	0.257933	0.0527501	1	1
gene-BT_RS02805	BT0572	2535.21	0.767481	0.064994	1	1
gene-BT_RS02810	BT0573	6375.07	-0.224472	0.0482125	1	1
gene-BT_RS02815	BT0574	5375.35	-0.450868	0.0544169	1	1
gene-BT_RS02820	BT0575	1332.93	-0.608857	0.0734504	1	1
gene-BT_RS02825	BT0576	1397.37	0.260728	0.0720065	1	1
gene-BT_RS02830	BT0577	5260.23	0.297054	0.0550988	1	1
gene-BT_RS02835	BT0578	5578.52	-0.196346	0.0512871	1	1
gene-BT_RS02840	BT0579	424.11	-0.410676	0.117469	1	1
gene-BT_RS02845	BT0580	9946.91	-0.373897	0.0500623	1	1
gene-BT_RS02850	BT0581	328.219	-0.544151	0.132888	1	1
gene-BT_RS02855	BT0582	107.859	0.118474	0.214007	1	1
gene-BT_RS02860	BT0583	952.164	-0.198257	0.0856038	1	1
gene-BT_RS02865	BT0584	1414.38	1.4794	0.079508	1.14001e-09	8.45492e-09
gene-BT_RS02870	BT0585	756.542	0.603631	0.0870235	1	1
gene-BT_RS02875	BT0586	1021.41	1.16245	0.0941038	0.0731742	0.276374
gene-BT_RS02880	BT0587	7652.83	-0.798942	0.0494515	1	1
gene-BT_RS02885	BT0588	1247.68	-1.65693	0.101752	6.56322e-11	5.19386e-10
gene-BT_RS02890	BT0589	17260.8	-1.16389	0.0551629	0.00264966	0.0126211
gene-BT_RS02895	BT0590	17602.9	-1.0717	0.0485924	0.130568	0.472087
gene-BT_RS02900	BT0591	6684.84	-0.487423	0.0478482	1	1
gene-BT_RS02905	BT0592	72.0537	-2.21753	0.285168	7.9181e-06	4.71088e-05
gene-BT_RS02910	BT0593	50.7824	-1.9467	0.342069	0.0026043	0.0124182
gene-BT_RS02915	BT0594	4.89443	-1.40753	1.18478	0.227898	NA
gene-BT_RS02920	BT0595	228.003	0.220128	0.155771	1	1
gene-BT_RS02925	BT0596	4072.64	0.0199634	0.645679	1	1
gene-BT_RS02930	BT0597	1347.78	0.0113548	0.641048	1	1
gene-BT_RS02935	BT0598	4833.51	-0.184302	0.654251	1	1
gene-BT_RS02940	BT0599	5296.13	-0.240835	0.685005	1	1
gene-BT_RS02945	BT0600	2800.54	-0.249657	0.674545	1	1
gene-BT_RS02950	BT0601	7554.92	-0.215531	0.694749	1	1
gene-BT_RS02955	BT0602	11476.1	-0.314937	0.720954	1	1
gene-BT_RS02960	BT0603	2182.32	-0.126159	0.662389	1	1
gene-BT_RS02965	BT0604	1011.31	-0.108723	0.641282	1	1
gene-BT_RS02970	BT0605	1162.18	-0.210449	0.654425	1	1
gene-BT_RS02975	BT0606	737.895	-0.100737	0.657859	1	1
gene-BT_RS02980	BT0607	564.608	-0.10076	0.668254	1	1
gene-BT_RS02985	BT0608	1691.89	-0.119314	0.655846	1	1
gene-BT_RS02990	NA	34.9516	-0.216756	0.454817	1	1
gene-BT_RS02995	BT0609	551.529	-0.21531	0.656173	1	1
gene-BT_RS03000	BT0610	1350.15	-0.106051	0.653878	1	1
gene-BT_RS24520	NA	213.039	-0.185165	0.653289	1	1
gene-BT_RS03010	BT0611	403.779	0.0295872	0.646564	1	1
gene-BT_RS03015	BT0612	3976.45	-0.0638334	0.647547	1	1
gene-BT_RS03020	BT0613	2187.5	-0.104903	0.655251	1	1
gene-BT_RS03025	BT0614	5956.73	-0.134585	0.658159	1	1
gene-BT_RS03030	BT0615	320.31	0.509301	0.394756	1	1
gene-BT_RS03035	NA	6.65442	0.0503377	0.655886	1	NA
gene-BT_RS03040	BT0616	137.785	0.617501	0.181031	1	1
gene-BT_RS03045	BT0617	937.179	0.644714	0.0852421	1	1
gene-BT_RS03050	BT0618	1643.91	0.622571	0.0802064	1	1
gene-BT_RS03055	BT0619	1197.16	0.54821	0.0849617	1	1
gene-BT_RS03060	BT0620	774.963	0.601589	0.109158	1	1
gene-BT_RS03065	BT0621	522.138	0.474443	0.103318	1	1
gene-BT_RS03070	BT0622	572.393	0.694279	0.106202	1	1
gene-BT_RS03075	BT0623	26052.2	-0.671558	0.0693948	1	1
gene-BT_RS03080	BT0624	1091.81	-0.399948	0.0754072	1	1
gene-BT_RS03085	BT0625	3955.61	-0.700945	0.0550954	1	1
gene-BT_RS03090	BT0626	21041.4	-1.07099	0.0447055	0.106962	0.393715
gene-BT_RS03095	BT0627	7027.13	-1.20237	0.0617163	0.000951404	0.00474855
gene-BT_RS03100	BT0628	679.006	-1.44905	0.115865	7.44464e-05	0.000412906
gene-BT_RS03105	BT0629	2534.17	0.884576	0.0655912	1	1
gene-BT_RS03110	BT0630	1608.42	0.595906	0.0672015	1	1
gene-BT_RS03115	BT0631	1297.16	0.662852	0.0824996	1	1
gene-BT_RS03120	BT_063	3341.74	0.35873	0.0857187	1	1
gene-BT_RS03125	BT0632	10049.8	-1.15697	0.0533255	0.00286037	0.0134958
gene-BT_RS03130	BT0633	6844.49	0.725253	0.0530104	1	1
gene-BT_RS03135	BT0634	3674.2	0.546663	0.0570917	1	1
gene-BT_RS03140	BT0635	171.99	0.0913	0.164917	1	1
gene-BT_RS03145	BT0636	646.643	0.407945	0.113636	1	1
gene-BT_RS03150	BT0637	981.269	-0.541733	0.082531	1	1
gene-BT_RS03155	BT0638	1241.55	-0.332706	0.0744756	1	1
gene-BT_RS03160	BT0639	18.4707	-1.83115	0.571537	0.0616999	0.23723
gene-BT_RS03165	BT0640	1401.6	-0.902204	0.0744101	1	1
gene-BT_RS03170	BT0641	1085.42	0.849748	0.0887129	1	1
gene-BT_RS03175	BT0642	1916.03	-0.823906	0.0664693	1	1
gene-BT_RS03180	BT0643	4478.52	-0.839956	0.0549655	1	1
gene-BT_RS03185	BT0644	19722.9	2.20906	0.0643343	3.63892e-79	8.5936e-78
gene-BT_RS03190	BT0645	17880.5	-0.873763	0.0553597	1	1
gene-BT_RS03195	BT0646	2318.05	0.423304	0.088409	1	1
gene-BT_RS03200	BT0647	1577.55	0.0510307	0.0707902	1	1
gene-BT_RS03205	BT0648	848.686	-1.31404	0.0881772	0.000288034	0.00151691
gene-BT_RS03210	BT0649	2336.02	-1.38601	0.0734548	1.10752e-07	7.48411e-07
gene-BT_RS03215	BT0650	4060.04	-1.33358	0.0581263	7.39075e-09	5.27223e-08
gene-BT_RS03220	BT0651	1852.71	-1.13017	0.0755966	0.0756256	0.285153
gene-BT_RS03225	BT0652	496.736	-0.725125	0.11439	1	1
gene-BT_RS03230	BT0653	917.019	-0.575006	0.0837987	1	1
gene-BT_RS03235	BT0654	2034.06	1.58363	0.0702213	6.30754e-17	6.06037e-16
gene-BT_RS03240	BT0655	33391.4	2.17705	0.0446334	1.24694e-153	5.27832e-152
gene-BT_RS03245	BT0656	17858.1	3.54548	0.0576499	0	0
gene-BT_RS03250	BT0657	3885.99	-0.494105	0.0554487	1	1
gene-BT_RS03255	BT0658	1843.94	0.570269	0.065649	1	1
gene-BT_RS03260	BT0659	494.417	0.00106048	0.109041	1	1
gene-BT_RS03265	BT0660	604.891	0.0350368	0.11159	1	1
gene-BT_RS03270	NA	140.901	-0.837082	0.205251	1	1
gene-BT_RS03275	BT0661	259.795	0.199717	0.140698	1	1
gene-BT_RS03280	BT0662	21.3757	-0.716151	0.447974	1	1
gene-BT_RS03285	BT0663	4.2878	-0.0673014	0.70427	1	NA
gene-BT_RS03290	BT0664	25.332	0.474341	0.403945	1	1
gene-BT_RS03295	BT0665	6.93398	-0.695371	0.713014	0.903075	NA
gene-BT_RS03300	BT0666	18.6694	-0.535617	0.476808	1	1
gene-BT_RS03305	BT0667	11.1357	0.169814	0.538894	1	1
gene-BT_RS03310	BT0668	21.8182	-0.160234	0.468946	1	1
gene-BT_RS03315	BT0669	193.814	0.465428	0.169288	1	1
gene-BT_RS03320	BT0670	278.541	-0.1329	0.15093	1	1
gene-BT_RS03325	BT0671	96.5878	-0.342014	0.219198	1	1
gene-BT_RS03330	BT0672	103.45	-0.246136	0.224151	1	1
gene-BT_RS03335	BT0673	1964.57	0.853044	0.0642712	1	1
gene-BT_RS03340	BT0674	2504.52	-0.0781562	0.0597037	1	1
gene-BT_RS03345	BT_t03	40.233	0.283352	0.317219	1	1
gene-BT_RS03350	BT_t04	230.618	-1.29596	0.174357	0.0682407	0.259929
gene-BT_RS03355	BT_t05	38.116	-1.66478	0.412133	0.055148	0.213871
gene-BT_RS03360	BT_t06	74.7529	-0.58008	0.279292	1	1
gene-BT_RS03365	BT_t07	144.523	-0.999314	0.189178	0.896674	1
gene-BT_RS03370	BT_t08	39.429	-0.992273	0.348187	0.821953	1
gene-BT_RS03375	BT0675	793.613	-1.18271	0.105797	0.0713882	0.270768
gene-BT_RS03380	BT0676	352.707	-0.973884	0.142947	1	1
gene-BT_RS03385	BT0677	128.412	2.01076	0.213781	1.03645e-06	6.6153e-06
gene-BT_RS03390	BT0678	4294.9	0.211402	0.0549652	1	1
gene-BT_RS03395	BT0679	3944.59	0.0734772	0.065699	1	1
gene-BT_RS03400	BT0680	12870.5	-0.0830835	0.0527057	1	1
gene-BT_RS03405	BT0681	781.533	-0.279367	0.0871745	1	1
gene-BT_RS03410	BT0682	438.581	-0.199223	0.110117	1	1
gene-BT_RS03415	BT0683	199.689	2.52449	0.185058	5.45722e-17	5.26593e-16
gene-BT_RS03420	BT0684	2200.98	-0.614411	0.0675778	1	1
gene-BT_RS03425	BT0685	11724.8	1.39168	0.0475547	1.44204e-16	1.37376e-15
gene-BT_RS03430	BT0686	3095.79	-0.176435	0.0580156	1	1
gene-BT_RS03435	BT0687	10706.4	2.67852	0.0619838	5.34356e-162	2.37391e-160
gene-BT_RS03440	BT0688	427.171	-0.783641	0.112647	1	1
gene-BT_RS03445	BT0689	876.087	-0.995873	0.0840534	0.991763	1
gene-BT_RS03450	BT0690	1283.29	-0.857808	0.0830756	1	1
gene-BT_RS03455	BT0691	338.528	-1.02117	0.128327	0.798219	1
gene-BT_RS03460	BT0692	340.354	-1.00401	0.133669	0.900948	1
gene-BT_RS03465	BT0693	532.971	0.614488	0.105013	1	1
gene-BT_RS03470	BT0694	235.235	0.256793	0.157437	1	1
gene-BT_RS03475	BT0695	772.047	0.130762	0.085973	1	1
gene-BT_RS03480	BT0696	1267.09	-0.326559	0.0759947	1	1
gene-BT_RS03485	BT0697	3562.98	-1.61063	0.0598628	1.26472e-24	1.46257e-23
gene-BT_RS03490	BT0698	4859.43	-1.05694	0.0535952	0.270754	0.89924
gene-BT_RS03495	BT0699	6187.6	-1.02154	0.06052	0.688976	1
gene-BT_RS03500	BT0700	8350.77	0.317897	0.0540169	1	1
gene-BT_RS03505	BT0701	9195.3	0.291445	0.0662198	1	1
gene-BT_RS03510	BT0702	2046.87	-0.613238	0.068095	1	1
gene-BT_RS03515	BT0703	1416.91	-0.788069	0.0885811	1	1
gene-BT_RS03520	BT0704	5007.21	-0.996147	0.0528214	1	1
gene-BT_RS03525	BT0705	1269.29	-0.411041	0.0793613	1	1
gene-BT_RS03540	BT0707	1.95992	-0.435463	0.930071	0.729163	NA
gene-BT_RS03545	BT0708	36.8184	-0.0884391	0.32824	1	1
gene-BT_RS03550	BT0709	29.4328	-0.652845	0.398349	1	1
gene-BT_RS03555	BT0710	9.84752	-1.01153	0.666788	0.613724	1
gene-BT_RS03560	BT0711	12526	0.778035	0.0444944	1	1
gene-BT_RS03565	BT0712	183.819	0.322814	0.161747	1	1
gene-BT_RS03570	BT0713	1099.34	-0.185066	0.0935593	1	1
gene-BT_RS03575	BT0714	3621.23	0.181906	0.0550225	1	1
gene-BT_RS03580	BT0715	2617.37	0.0926632	0.0724387	1	1
gene-BT_RS03585	BT0716	4646.04	0.203939	0.0533885	1	1
gene-BT_RS03590	BT0717	5964.54	0.0934211	0.0576716	1	1
gene-BT_RS03595	BT0718	12488.7	0.0775746	0.0534557	1	1
gene-BT_RS03600	BT0719	4438.04	-0.110449	0.062918	1	1
gene-BT_RS03605	BT0720	585.153	-0.308566	0.117719	1	1
gene-BT_RS03610	BT0721	2129.55	-1.04293	0.070756	0.511002	1
gene-BT_RS03615	BT0722	132.63	-1.76674	0.24725	0.00102732	0.00511608
gene-BT_RS03620	BT0723	36.2694	-0.929003	0.409988	0.905982	1
gene-BT_RS03625	BT0725	965.251	-0.0107025	0.0833693	1	1
gene-BT_RS03630	BT0726	13.0046	0.596803	0.538357	1	1
gene-BT_RS03635	BT0727	669.535	1.35192	0.0954491	0.000173902	0.000932256
gene-BT_RS03640	BT0728	705.976	-0.279702	0.0930849	1	1
gene-BT_RS03645	BT0729	1504.3	-0.0594314	0.0835474	1	1
gene-BT_RS03650	BT0730	3043.12	0.882047	0.0738798	1	1
gene-BT_RS03655	BT0731	1293.13	0.587792	0.0824768	1	1
gene-BT_RS03660	BT0732	339.298	-0.167833	0.125177	1	1
gene-BT_RS03665	BT0733	517.649	0.0691202	0.102185	1	1
gene-BT_RS03670	BT0734	171.797	0.138313	0.179056	1	1
gene-BT_RS03675	BT0735	24357.2	2.60796	0.0539375	1.15832e-195	6.18735e-194
gene-BT_RS03680	BT0736	11980.8	2.54301	0.0508055	4.31038e-203	2.41758e-201
gene-BT_RS03685	BT0737	4963.55	-1.3325	0.0569373	4.09073e-09	2.95573e-08
gene-BT_RS03690	BT0738	40240.7	-0.820412	0.0443954	1	1
gene-BT_RS03695	BT0739	1425.27	0.126931	0.0708998	1	1
gene-BT_RS03700	BT0740	1532.14	0.0332633	0.0699717	1	1
gene-BT_RS03705	BT0741	1313.55	0.111775	0.073055	1	1
gene-BT_RS03710	BT0742	5160.34	0.268303	0.0616	1	1
gene-BT_RS03715	BT0743	5822.21	-0.493383	0.0499781	1	1
gene-BT_RS03720	BT0744	258.977	-0.862923	0.148721	1	1
gene-BT_RS03725	BT0745	1488.29	-0.869723	0.0727714	1	1
gene-BT_RS03730	BT0746	3067.78	-1.01736	0.0617768	0.745488	1
gene-BT_RS03735	BT0747	980.253	-0.158482	0.0817708	1	1
gene-BT_RS03740	BT0748	18462.3	-1.1103	0.0564234	0.0462635	0.181455
gene-BT_RS03745	BT0749	3239.23	0.0122559	0.0559267	1	1
gene-BT_RS03750	BT0750	1772.24	-0.226448	0.0686505	1	1
gene-BT_RS03755	BT0751	3455.43	-0.526043	0.05595	1	1
gene-BT_RS03760	BT0752	548.988	0.392738	0.0996602	1	1
gene-BT_RS03765	BT0753	152.155	0.757701	0.18876	1	1
gene-BT_RS03770	BT0754	763.867	2.73806	0.111032	7.30855e-56	1.33851e-54
gene-BT_RS03775	BT0755	324.37	3.20794	0.159351	2.55704e-44	4.14203e-43
gene-BT_RS03780	BT0756	592.986	1.2936	0.134758	0.022826	0.0938775
gene-BT_RS03785	BT0757	1846.69	1.56083	0.0679797	1.06251e-16	1.01652e-15
gene-BT_RS03790	BT0758	84.3456	0.507617	0.241928	1	1
gene-BT_RS03805	BT0760	33.8147	0.482418	0.364806	1	1
gene-BT_RS03810	BT0761	1591.86	-0.787052	0.0712435	1	1
gene-BT_RS03815	BT_t09	18.4233	-0.385046	0.450054	1	1
gene-BT_RS03820	BT0763	145.623	-1.0568	0.232112	0.681339	1
gene-BT_RS03825	BT0764	264.263	0.409068	0.156031	1	1
gene-BT_RS03830	BT0765	425.269	-0.131442	0.13887	1	1
gene-BT_RS03835	BT0766	5743.6	-0.138554	0.0680822	1	1
gene-BT_RS03840	BT0767	972.988	-0.979397	0.0793137	1	1
gene-BT_RS03845	BT0768	446.204	-0.927895	0.113846	1	1
gene-BT_RS03850	BT0769	3959.4	0.0992891	0.0608939	1	1
gene-BT_RS03855	BT0770	2600.51	0.0527655	0.0631956	1	1
gene-BT_RS03860	BT0771	20493.3	0.508777	0.0460261	1	1
gene-BT_RS03865	BT0772	2647.41	2.31609	0.0686168	2.1058e-82	5.07997e-81
gene-BT_RS03870	BT0773	5705.94	-0.632729	0.0617808	1	1
gene-BT_RS03875	BT0774	2119.24	-0.768371	0.0647664	1	1
gene-BT_RS03880	BT0775	2800.82	-0.816382	0.0587088	1	1
gene-BT_RS03885	BT0776	2670.8	-0.643321	0.0647062	1	1
gene-BT_RS03890	BT0777	1509.86	-0.535288	0.0755875	1	1
gene-BT_RS03895	BT0778	3115.7	2.65498	0.0745395	1.12208e-109	3.37903e-108
gene-BT_RS03900	BT0779	726.022	3.05186	0.393973	4.30632e-08	2.98186e-07
gene-BT_RS03905	BT0780	918.631	0.944204	0.0984543	1	1
gene-BT_RS03910	BT0781	759.014	1.18111	0.0873883	0.0328759	0.132063
gene-BT_RS03915	BT0782	18.3164	-0.914633	0.609129	0.761504	1
gene-BT_RS03920	BT0784	3623.78	0.22045	0.246961	1	1
gene-BT_RS03925	BT0785	10627.5	-0.440505	0.0462507	1	1
gene-BT_RS24320	BT_078	350.542	2.6766	0.14391	6.74284e-32	8.97778e-31
gene-BT_RS03930	BT0786	3272.01	3.20621	0.0766693	6.28791e-183	3.24297e-181
gene-BT_RS03935	BT0787	5493.99	4.89594	0.0686985	0	0
gene-BT_RS03940	BT0788	10864.6	4.87736	0.0646657	0	0
gene-BT_RS03945	BT0789	12556.9	-0.431295	0.0448142	1	1
gene-BT_RS03950	BT0790	709.5	-0.894752	0.0928737	1	1
gene-BT_RS03955	BT0791	104.51	1.10988	0.236109	0.528327	1
gene-BT_RS03960	BT0792	478.898	0.617172	0.109217	1	1
gene-BT_RS03965	BT0793	837.87	0.717145	0.091298	1	1
gene-BT_RS03970	BT0794	303.751	1.35522	0.139918	0.00825249	0.0364458
gene-BT_RS03975	BT0795	183.944	-0.117454	0.182508	1	1
gene-BT_RS03980	BT0796	17.2474	0.78062	0.512028	1	1
gene-BT_RS03985	BT0797	181.74	0.0283654	0.15877	1	1
gene-BT_RS03990	BT0798	5.13194	0.449211	0.727926	1	NA
gene-BT_RS03995	BT0799	6.80421	0.664364	0.702141	0.954894	NA
gene-BT_RS04000	BT0800	12.9437	0.0847841	0.521726	1	1
gene-BT_RS04005	BT0801	20.5846	0.53479	0.435784	1	1
gene-BT_RS04010	BT0802	133.869	0.616452	0.208383	1	1
gene-BT_RS04015	BT0803	46.8509	0.290039	0.293066	1	1
gene-BT_RS04020	BT0804	1133.12	-0.966808	0.0887318	1	1
gene-BT_RS04025	BT0805	18422.8	3.1919	0.0612949	1.92027e-280	1.5956e-278
gene-BT_RS04030	BT0806	29840	-1.3309	0.0446309	9.55125e-14	8.32164e-13
gene-BT_RS04035	BT0807	2231.32	-0.767112	0.0709493	1	1
gene-BT_RS04040	BT0808	2586.29	-0.82564	0.0589971	1	1
gene-BT_RS04045	BT0809	3407.55	-0.976039	0.0557467	1	1
gene-BT_RS24535	BT0810	326.544	-1.178	0.127798	0.137439	0.494142
gene-BT_RS04055	BT0811	1438.38	-0.110391	0.0678565	1	1
gene-BT_RS04060	BT0812	161.6	0.430407	0.17455	1	1
gene-BT_RS04065	BT0813	1057.7	0.571128	0.0968781	1	1
gene-BT_RS04070	BT0814	2402.77	-0.739069	0.0622242	1	1
gene-BT_RS04075	BT0815	4519.51	0.198852	0.0565324	1	1
gene-BT_RS04080	BT0816	1783.8	1.44083	0.0726422	9.36254e-10	6.98997e-09
gene-BT_RS04085	BT0817	1453.79	1.5302	0.0872975	8.57418e-10	6.4335e-09
gene-BT_RS04090	BT0818	337.221	-1.0859	0.150857	0.498883	1
gene-BT_RS04095	BT0819	245.762	0.117398	0.146461	1	1
gene-BT_RS04100	BT0820	1188.72	0.0788913	0.0769371	1	1
gene-BT_RS04105	BT0821	4859.2	-1.09513	0.0520104	0.0622229	0.239036
gene-BT_RS04110	BT0822	825.428	-1.35139	0.0865648	3.72233e-05	0.000209825
gene-BT_RS04115	BT_t10	29.2985	-0.536261	0.383931	1	1
gene-BT_RS04120	BT_t11	31.7297	-1.24187	0.397103	0.36946	1
gene-BT_RS04125	BT0823	2162.9	-0.209628	0.0704205	1	1
gene-BT_RS04130	BT0824	311.794	0.411362	0.142132	1	1
gene-BT_RS04135	BT0825	2321.41	0.0978671	0.0619687	1	1
gene-BT_RS04140	BT0826	1169.69	-0.905915	0.077154	1	1
gene-BT_RS04145	BT0827	3850.11	-0.511076	0.0572146	1	1
gene-BT_RS04150	BT0828	774.011	-1.17557	0.0957248	0.0570822	0.2208
gene-BT_RS04155	BT0829	3402.2	-0.938773	0.0570704	1	1
gene-BT_RS04160	BT0830	1019.08	-0.826125	0.080904	1	1
gene-BT_RS04165	BT0831	8274.55	-0.960804	0.05229	1	1
gene-BT_RS04170	BT0832	5359.47	-1.89541	0.0622108	2.88811e-47	4.87179e-46
gene-BT_RS04175	BT0833	18278.8	0.892686	0.165795	1	1
gene-BT_RS04180	BT0834	2408.16	-1.37722	0.065906	7.79879e-09	5.54567e-08
gene-BT_RS04185	BT0835	5964.08	-0.95695	0.0508311	1	1
gene-BT_RS04195	BT0838	194.272	-0.0255623	0.177276	1	1
gene-BT_RS24325	NA	72.0002	-1.22849	0.264693	0.291714	0.958213
gene-BT_RS04200	BT0839	5.09024	-0.717277	0.806601	0.7673	NA
gene-BT_RS04205	BT0840	475.563	-0.38	0.109898	1	1
gene-BT_RS04210	BT0841	229.558	0.132912	0.154353	1	1
gene-BT_RS04215	BT0842	160.344	0.394449	0.188444	1	1
gene-BT_RS04220	BT0843	298.639	0.383145	0.12994	1	1
gene-BT_RS04225	BT0844	276.632	0.680725	0.131664	1	1
gene-BT_RS04230	BT0845	410.452	0.423851	0.11196	1	1
gene-BT_RS04235	BT0846	248.884	0.344249	0.13998	1	1
gene-BT_RS04240	BT0848	1345.9	0.309965	0.0805322	1	1
gene-BT_RS04255	BT0851	6.8751	1.36998	0.878378	0.289106	NA
gene-BT_RS24540	NA	48.4939	-0.993097	0.333601	0.828996	1
gene-BT_RS04265	BT_t12	215.65	-0.939112	0.173145	1	1
gene-BT_RS04270	BT_t13	89.5235	-0.986637	0.231055	0.916247	1
gene-BT_RS04275	BT0853	645.845	-0.350456	0.0925852	1	1
gene-BT_RS04280	BT0854	6106.52	3.48946	0.062117	0	0
gene-BT_RS04285	BT0855	266.15	0.223621	0.143077	1	1
gene-BT_RS04290	BT0856	340.656	-0.0873041	0.139455	1	1
gene-BT_RS04295	BT0857	17.5541	1.01386	0.50705	0.698308	1
gene-BT_RS04300	BT0858	8.12154	0.985504	0.761835	0.585818	1
gene-BT_RS04305	BT0859	73.2279	-0.22251	0.249435	1	1
gene-BT_RS04310	BT0860	90.1898	0.0255228	0.230702	1	1
gene-BT_RS04315	BT0861	200.177	0.172698	0.157288	1	1
gene-BT_RS04320	BT0862	60.4313	-0.103089	0.274524	1	1
gene-BT_RS04325	BT0863	88.287	0.218035	0.247113	1	1
gene-BT_RS04330	BT0864	58.5725	0.308036	0.306435	1	1
gene-BT_RS04335	BT0865	435.132	2.80587	0.166991	7.64982e-28	9.35279e-27
gene-BT_RS04340	BT0866	416.749	3.31216	0.191536	2.60869e-34	3.57957e-33
gene-BT_RS04345	BT0867	791.835	3.67361	0.148981	6.64108e-73	1.46071e-71
gene-BT_RS04350	BT0868	232.852	0.290629	0.142646	1	1
gene-BT_RS04355	BT0869	632.699	0.467925	0.104835	1	1
gene-BT_RS04360	BT0870	21859.5	-1.13856	0.0457533	0.00209278	0.0100863
gene-BT_RS04365	BT0871	3248.68	0.320102	0.0549227	1	1
gene-BT_RS04370	BT0872	24367.3	-0.636147	0.0445434	1	1
gene-BT_RS04375	BT0873	8379.7	-0.837964	0.0574921	1	1
gene-BT_RS04380	BT0874	667.103	-1.07569	0.0978275	0.398951	1
gene-BT_RS04385	BT0875	4703.3	-0.189173	0.0585572	1	1
gene-BT_RS04390	BT0876	4284.78	-0.251054	0.0557316	1	1
gene-BT_RS04395	BT0877	1965.14	-0.195868	0.0658533	1	1
gene-BT_RS04400	BT0878	145.873	-0.303035	0.179699	1	1
gene-BT_RS04405	BT0879	234.14	-0.232495	0.145789	1	1
gene-BT_RS04410	BT0880	84.321	-0.299097	0.230343	1	1
gene-BT_RS04415	BT0881	228.261	0.853666	0.155411	1	1
gene-BT_RS04420	BT0882	2107.88	-0.431038	0.0711977	1	1
gene-BT_RS04425	BT0883	3920.73	-0.346446	0.0614288	1	1
gene-BT_RS04430	BT0884	9431.58	2.89181	0.0674824	1.45609e-173	6.87736e-172
gene-BT_RS04435	BT0885	6734.49	2.79118	0.0576899	2.90568e-212	1.7155e-210
gene-BT_RS04440	BT0886	22419.2	2.74529	0.0555717	4.6854e-217	2.841e-215
gene-BT_RS04445	BT0887	524.793	-0.394808	0.10185	1	1
gene-BT_RS04450	BT0888	2274.86	0.527607	0.060796	1	1
gene-BT_RS04455	BT0889	2177.6	-0.0126084	0.0643531	1	1
gene-BT_RS04460	BT0890	558.552	0.0881081	0.10339	1	1
gene-BT_RS04465	BT0891	3032.71	-1.0471	0.0564913	0.381775	1
gene-BT_RS04470	BT0892	3021.04	-1.01743	0.0603392	0.732819	1
gene-BT_RS04475	BT0893	1165.75	-0.518226	0.0732025	1	1
gene-BT_RS04480	BT0894	3475.93	-0.0541022	0.0592864	1	1
gene-BT_RS04485	BT0895	6649.76	-0.581262	0.0533182	1	1
gene-BT_RS04490	BT_t14	37.6782	-0.557984	0.357473	1	1
gene-BT_RS04495	BT_t15	410.509	-0.855701	0.125784	1	1
gene-BT_RS04500	BT_t16	41.6563	-0.833253	0.329204	1	1
gene-BT_RS04505	BT0896	1264.14	0.296508	0.0782725	1	1
gene-BT_RS04510	BT0897	36745.1	0.766152	0.0655648	1	1
gene-BT_RS04515	BT0898	14801.4	0.547344	0.064714	1	1
gene-BT_RS04520	BT0899	24006.1	-0.629475	0.041821	1	1
gene-BT_RS04525	BT0900	39116.6	0.37507	0.054344	1	1
gene-BT_RS04530	BT0901	8352.04	3.0131	0.0659845	7.65249e-205	4.34642e-203
gene-BT_RS04535	BT0902	916.565	3.13013	0.12341	3.63351e-67	7.58305e-66
gene-BT_RS04540	BT0903	2026.74	-0.656756	0.066429	1	1
gene-BT_RS04545	BT0904	6268.17	-0.56625	0.0483137	1	1
gene-BT_RS04550	BT0905	1669.46	-0.444288	0.0706725	1	1
gene-BT_RS04555	BT0906	3609.48	-0.554173	0.058001	1	1
gene-BT_RS04560	BT0907	5109.39	-0.586617	0.0498828	1	1
gene-BT_RS04565	BT0908	6311.54	-0.639922	0.0537795	1	1
gene-BT_RS04570	BT0909	6723.58	-0.526552	0.0482525	1	1
gene-BT_RS04575	BT0910	10762.5	-0.325993	0.0503197	1	1
gene-BT_RS04580	BT0911	3350.46	-0.411864	0.0542151	1	1
gene-BT_RS04585	BT0912	696.862	-0.411773	0.0916245	1	1
gene-BT_RS04590	BT0913	5915.73	-0.22657	0.0518473	1	1
gene-BT_RS04595	BT0914	2641.92	-0.25649	0.0607393	1	1
gene-BT_RS04600	BT_091	1218.37	-0.86339	0.0859637	1	1
gene-BT_RS04605	BT0915	1314.74	-0.906108	0.0949727	1	1
gene-BT_RS04610	BT0916	6540.17	-0.939994	0.0566105	1	1
gene-BT_RS04615	BT0917	594.996	-0.985388	0.102847	1	1
gene-BT_RS04620	BT0918	108.676	-0.683979	0.209441	1	1
gene-BT_RS04625	BT0919	241.702	-1.06913	0.149524	0.569087	1
gene-BT_RS04630	BT0920	3836.6	0.160101	0.0559236	1	1
gene-BT_RS04635	BT0921	3086.22	-0.028865	0.060031	1	1
gene-BT_RS04640	BT0922	5515.9	2.57666	0.069779	1.86413e-113	5.69004e-112
gene-BT_RS04645	BT0923	4575.43	2.5776	0.0681948	8.12301e-119	2.66043e-117
gene-BT_RS04650	BT0924	2573.25	1.45896	0.0914082	3.68867e-07	2.43041e-06
gene-BT_RS04655	BT0925	1698.74	1.30405	0.095122	0.00110467	0.00547699
gene-BT_RS04660	BT0926	4030.86	0.528817	0.0679764	1	1
gene-BT_RS04665	BT0927	1278.38	1.15425	0.0790507	0.0450171	0.177186
gene-BT_RS04670	BT0928	894.281	0.732165	0.0851519	1	1
gene-BT_RS04675	BT0929	14784.4	-1.14464	0.0457827	0.00135124	0.00662622
gene-BT_RS04680	BT0931	409.775	-0.566347	0.110393	1	1
gene-BT_RS04685	BT0932	120.756	0.400986	0.196293	1	1
gene-BT_RS04695	BT0934	23.4282	0.111529	0.429452	1	1
gene-BT_RS04700	BT0935	3.92599	-0.0556388	0.726467	1	NA
gene-BT_RS04705	BT0937	5.32168	-1.11269	0.936192	0.413953	NA
gene-BT_RS04710	NA	11.9982	-0.376763	0.525149	1	1
gene-BT_RS04715	NA	38.2237	-0.115004	0.343804	1	1
gene-BT_RS04725	NA	7.50332	0.305754	0.651128	1	1
gene-BT_RS04730	BT0940	45.5136	0.159568	0.304756	1	1
gene-BT_RS24330	NA	5.10569	-0.0760751	0.691996	1	NA
gene-BT_RS04735	BT0941	18.421	0.404291	0.468157	1	1
gene-BT_RS04745	BT0942	123.945	0.423096	0.190266	1	1
gene-BT_RS04750	BT0943	224.524	0.438807	0.182383	1	1
gene-BT_RS04755	BT0944	63.0791	0.290958	0.260109	1	1
gene-BT_RS04760	BT0945	131.713	0.533108	0.202407	1	1
gene-BT_RS04765	BT0946	393.218	-0.0643584	0.118599	1	1
gene-BT_RS04770	BT0947	42.4046	1.05454	0.346003	0.689101	1
gene-BT_RS04775	BT0948	29.2138	0.144718	0.369719	1	1
gene-BT_RS04780	BT0950	79.552	-0.0556319	0.248459	1	1
gene-BT_RS04785	BT0951	94.4809	-0.39017	0.233622	1	1
gene-BT_RS04790	BT0952	396.094	0.0317377	0.140804	1	1
gene-BT_RS04795	BT0953	317.464	-0.590218	0.128677	1	1
gene-BT_RS04800	BT_t18	36.4691	-0.00914929	0.333556	1	1
gene-BT_RS04805	BT0954	6643.94	2.76125	0.0555014	1.27828e-221	7.85702e-220
gene-BT_RS04810	BT0955	6033.98	2.56495	0.0603087	5.23057e-149	2.11437e-147
gene-BT_RS04815	BT0956	5316.61	2.50459	0.0626497	6.23843e-128	2.27576e-126
gene-BT_RS04820	BT0957	3793.76	2.54287	0.0643001	9.13267e-128	3.3047e-126
gene-BT_RS04825	BT0958	2864.04	0.998804	0.0579334	0.985193	1
gene-BT_RS04830	BT0959	637.52	-0.881256	0.0935167	1	1
gene-BT_RS04835	BT0960	1304.67	-1.06504	0.0812235	0.389953	1
gene-BT_RS04840	BT0961	290.892	-0.758765	0.143513	1	1
gene-BT_RS04845	BT0962	1449.87	-0.926746	0.0746338	1	1
gene-BT_RS04850	BT0963	2123.26	-0.688946	0.0687128	1	1
gene-BT_RS04855	BT0964	218.922	-1.74342	0.171823	8.53615e-06	5.05967e-05
gene-BT_RS04860	BT0965	208.869	-0.715838	0.173881	1	1
gene-BT_RS04865	BT0966	348.416	0.063813	0.127847	1	1
gene-BT_RS04870	BT0967	7.62414	-1.13188	0.778886	0.459036	1
gene-BT_RS04875	BT0968	216.507	-0.822399	0.15761	1	1
gene-BT_RS04880	BT0969	1454.47	0.0776482	0.0767257	1	1
gene-BT_RS04885	BT0970	3076.78	-2.71462	0.0652534	1.04927e-152	4.35933e-151
gene-BT_RS04890	BT0971	455.91	0.870078	0.10833	1	1
gene-BT_RS04895	BT0972	416.891	-0.670538	0.111326	1	1
gene-BT_RS04900	BT0973	2631.56	-1.78	0.071453	5.60934e-28	6.87681e-27
gene-BT_RS04905	BT0974	1056.81	-1.8102	0.0957541	1.38161e-17	1.34767e-16
gene-BT_RS04910	BT0975	1691.12	-1.93435	0.0795798	4.1764e-32	5.59388e-31
gene-BT_RS04915	BT0976	856.168	-0.130246	0.0872226	1	1
gene-BT_RS04920	BT0977	2.44296	0.807367	1.07765	0.435953	NA
gene-BT_RS04925	BT0978	9.25792	-0.0376599	0.59446	1	1
gene-BT_RS04930	BT0979	811.843	-0.0501243	0.111329	1	1
gene-BT_RS04935	BT0980	618.041	0.11184	0.0953639	1	1
gene-BT_RS04940	BT0981	3627.67	0.95684	0.0676571	1	1
gene-BT_RS04945	BT0982	18.4611	-2.6085	0.615939	0.00271707	0.012901
gene-BT_RS04950	BT0983	281.656	-1.64252	0.145646	6.29023e-06	3.78849e-05
gene-BT_RS04955	BT0984	121.186	-2.01306	0.228843	4.34369e-06	2.64452e-05
gene-BT_RS04960	BT0985	89.7078	-2.35692	0.271031	2.10887e-07	1.41021e-06
gene-BT_RS04965	BT0986	438.064	-1.94245	0.159867	1.80112e-09	1.31838e-08
gene-BT_RS04970	BT0987	1923.31	-0.852756	0.112692	1	1
gene-BT_RS04975	BT0988	16366.4	-0.303481	0.163673	1	1
gene-BT_RS04980	BT0989	528.804	-0.00696385	0.107081	1	1
gene-BT_RS04985	BT0990	286.507	0.102101	0.145767	1	1
gene-BT_RS04990	BT0991	321.059	0.0231991	0.123223	1	1
gene-BT_RS04995	BT0992	78.4301	0.145662	0.231138	1	1
gene-BT_RS05000	BT0993	41.3901	-0.252193	0.318309	1	1
gene-BT_RS05005	BT0994	44.2562	0.189218	0.30113	1	1
gene-BT_RS05010	BT0995	124.851	0.3118	0.21323	1	1
gene-BT_RS05015	BT0996	51.2331	1.1735	0.317505	0.439791	1
gene-BT_RS05020	BT0997	28.1453	1.18484	0.419993	0.459209	1
gene-BT_RS05025	BT0998	9928.57	-1.06129	0.0475404	0.1857	0.648434
gene-BT_RS05030	BT0999	1506.34	-0.642246	0.0754592	1	1
gene-BT_RS05035	BT1000	115.089	-0.36507	0.241344	1	1
gene-BT_RS05040	BT1001	22.1079	-0.095681	0.423365	1	1
gene-BT_RS05045	BT1002	12.792	0.272758	0.545502	1	1
gene-BT_RS05050	BT1003	155.895	-0.489117	0.176508	1	1
gene-BT_RS05055	BT1004	130.407	-0.146339	0.203331	1	1
gene-BT_RS05065	BT1006	1793.58	2.73042	0.0726529	6.08171e-126	2.13192e-124
gene-BT_RS05070	BT1007	5199.88	1.1956	0.05232	0.000156995	0.000844649
gene-BT_RS05075	BT1008	2008.17	2.50338	0.0925221	6.50468e-60	1.26898e-58
gene-BT_RS05080	BT1009	218.622	1.69992	0.156124	4.27125e-06	2.6075e-05
gene-BT_RS05085	BT1010	21.7748	-0.155093	0.409689	1	1
gene-BT_RS05090	BT1011	8.39541	0.271939	0.600396	1	1
gene-BT_RS05095	BT1012	16.4436	0.0690564	0.503287	1	1
gene-BT_RS05100	BT1013	48.3633	0.210513	0.286099	1	1
gene-BT_RS05105	BT1014	21.7933	1.78502	0.487664	0.0497175	0.193985
gene-BT_RS05110	BT1015	1787.09	-0.610901	0.081678	1	1
gene-BT_RS05115	BT1016	1384.88	1.69732	0.0785626	4.08072e-19	4.18041e-18
gene-BT_RS05120	BT1017	278.105	-0.0402248	0.132306	1	1
gene-BT_RS05125	BT1018	182.997	0.21213	0.159653	1	1
gene-BT_RS05130	BT1019	196.956	0.290886	0.161417	1	1
gene-BT_RS05135	BT1020	78.0033	0.583433	0.246915	1	1
gene-BT_RS05140	BT1021	28.5627	0.95406	0.416143	0.856421	1
gene-BT_RS05145	BT1022	174.726	1.17711	0.181672	0.2696	0.896308
gene-BT_RS05150	BT1023	564.623	1.10904	0.100091	0.246528	0.830458
gene-BT_RS05155	BT1024	78.9754	1.2205	0.256342	0.297527	0.973744
gene-BT_RS05160	BT1025	106.915	1.39273	0.212366	0.0451945	0.177728
gene-BT_RS05165	BT1026	18.7787	2.54522	0.607092	0.00331785	0.0155075
gene-BT_RS05170	BT1028	86.9152	0.998594	0.234328	0.875779	1
gene-BT_RS05175	BT1029	112.969	1.24279	0.219878	0.208111	0.718079
gene-BT_RS05180	BT1030	31.1168	1.95597	0.517936	0.0272898	0.111115
gene-BT_RS05185	BT1031	13.6625	1.65884	0.664033	0.141063	0.505552
gene-BT_RS05190	BT1032	3085.96	1.31609	0.0584343	5.05442e-08	3.46777e-07
gene-BT_RS05195	BT1033	1781.3	1.0673	0.0800535	0.370593	1
gene-BT_RS05200	BT1034	153.097	3.19833	0.241335	1.77113e-20	1.87431e-19
gene-BT_RS05205	BT1035	211.442	1.93464	0.174791	4.21622e-08	2.92399e-07
gene-BT_RS05210	BT1036	251.77	3.37207	0.196203	2.44353e-34	3.36323e-33
gene-BT_RS05215	BT1037	145.628	3.18786	0.24126	3.05621e-20	3.22664e-19
gene-BT_RS05220	BT1038	126.797	2.89476	0.269537	5.15282e-13	4.35418e-12
gene-BT_RS05225	BT1039	240.777	2.94204	0.448842	3.74061e-06	2.29605e-05
gene-BT_RS05230	BT1040	490.694	3.81725	0.156992	8.93754e-73	1.95623e-71
gene-BT_RS05235	BT1041	123.91	0.0664458	0.19701	1	1
gene-BT_RS05240	BT1042	1758.39	3.72206	0.10962	1.33616e-136	5.12423e-135
gene-BT_RS05245	BT1043	672.213	2.92196	0.124713	4.01032e-54	7.19772e-53
gene-BT_RS05250	BT1044	379.479	2.82844	0.159922	6.91294e-31	8.93901e-30
gene-BT_RS05255	BT1045	527.705	2.75262	0.135594	9.86746e-39	1.47584e-37
gene-BT_RS05260	BT1046	134.412	4.12255	0.313413	6.57394e-24	7.54406e-23
gene-BT_RS05265	BT1047	68.6089	3.12167	0.389026	1.11972e-08	7.91211e-08
gene-BT_RS05270	BT1048	39.7064	2.70486	0.440469	3.15351e-05	0.000179338
gene-BT_RS05275	BT1049	64.6647	3.0643	0.354346	1.45661e-09	1.07497e-08
gene-BT_RS05280	BT1050	38.2725	2.8588	0.428	3.83686e-06	2.35191e-05
gene-BT_RS05285	BT1051	550.636	0.0245204	0.117317	1	1
gene-BT_RS05290	BT1052	831.794	-0.591154	0.0888598	1	1
gene-BT_RS05295	BT1053	1085.8	-0.359712	0.0853137	1	1
gene-BT_RS05300	BT1054	7044.96	-0.890905	0.0520705	1	1
gene-BT_RS05305	BT1055	470.111	-1.20734	0.113831	0.0569725	0.220566
gene-BT_RS05310	BT1056	636.519	-0.838365	0.0969523	1	1
gene-BT_RS05315	BT1057	3329.7	-0.61876	0.0639587	1	1
gene-BT_RS05320	BT1058	4763.52	-0.917071	0.0607514	1	1
gene-BT_RS05325	BT1059	3461.67	-0.866649	0.0597131	1	1
gene-BT_RS05330	BT1060	1853.23	1.01677	0.0690999	0.771832	1
gene-BT_RS05335	BT1061	261.228	-0.0685388	0.145735	1	1
gene-BT_RS05340	BT1062	36.392	-0.102121	0.341084	1	1
gene-BT_RS05345	BT1063	279.047	0.540526	0.141863	1	1
gene-BT_RS05355	BT1066	12.9873	0.063193	0.545276	1	1
gene-BT_RS05360	BT1067	16.6282	-1.00077	0.550936	0.689168	1
gene-BT_RS05365	BT1068	8.33585	-0.439301	0.651184	1	1
gene-BT_RS05370	BT1069	3683.09	-0.683099	0.0597949	1	1
gene-BT_RS05375	BT1070	7784.25	-0.822294	0.0544969	1	1
gene-BT_RS05380	BT1071	2366.38	-0.55675	0.0669276	1	1
gene-BT_RS05390	BT1072	85.9167	1.89008	0.254831	0.000237946	0.00125904
gene-BT_RS05395	BT1073	93.6278	1.63389	0.233652	0.0039644	0.0183573
gene-BT_RS05400	BT1074	79.1832	1.46286	0.260981	0.0495656	0.19356
gene-BT_RS05405	BT1075	283.506	-0.36195	0.130185	1	1
gene-BT_RS05410	BT1076	375.102	-0.380333	0.118223	1	1
gene-BT_RS05415	BT_t19	11.7351	-0.310555	0.540849	1	1
gene-BT_RS05420	BT1077	5289.87	0.438633	0.0627806	1	1
gene-BT_RS05425	BT1078	1276.06	1.01205	0.084523	0.841132	1
gene-BT_RS05430	BT1079	864.291	-1.28115	0.0929981	0.00198802	0.00959165
gene-BT_RS05435	BT1080	951.136	-1.29435	0.0933708	0.00127813	0.00628143
gene-BT_RS05440	BT1081	1204.05	-1.07575	0.0813744	0.322632	1
gene-BT_RS05445	BT1082	1443.24	-0.993437	0.0798455	1	1
gene-BT_RS05450	BT1083	1275.81	-0.863415	0.076949	1	1
gene-BT_RS05455	BT1084	3067.85	-1.04281	0.080292	0.553285	1
gene-BT_RS05460	BT1085	3894.9	0.501361	0.0543024	1	1
gene-BT_RS05465	BT1086	11585.5	-0.758726	0.0497717	1	1
gene-BT_RS05470	BT1087	7867.74	-0.399042	0.0553711	1	1
gene-BT_RS05475	BT1088	9741.18	-0.0717313	0.0545266	1	1
gene-BT_RS05480	BT1089	608.004	0.406409	0.09742	1	1
gene-BT_RS05485	BT1090	814.631	-0.863398	0.0865222	1	1
gene-BT_RS05490	BT1091	16739.7	2.36203	0.0621384	4.30965e-107	1.2722e-105
gene-BT_RS05495	BT1092	10.8518	-2.08453	0.841341	0.0613504	0.236089
gene-BT_RS05505	BT1095	19.0699	-0.668763	0.463341	1	1
gene-BT_RS05515	NA	61.576	-1.13284	0.331102	0.52167	1
gene-BT_RS05520	NA	7.64749	-1.6923	0.941229	0.159054	0.561948
gene-BT_RS05535	BT1098	1991.02	0.107456	0.0814363	1	1
gene-BT_RS05540	BT1099	2304.63	0.180267	0.0928815	1	1
gene-BT_RS05545	BT1100	8999.66	0.213988	0.0779531	1	1
gene-BT_RS05550	BT1101	10473.8	0.195041	0.0851638	1	1
gene-BT_RS05555	BT1102	5341.57	0.36783	0.0866347	1	1
gene-BT_RS05560	BT1103	2001.61	0.471838	0.0992822	1	1
gene-BT_RS05565	BT1104	5740.48	1.04306	0.0933591	0.576634	1
gene-BT_RS05570	BT1105	7671.81	0.605964	0.0805363	1	1
gene-BT_RS05575	BT1106	17714.9	0.622703	0.0613459	1	1
gene-BT_RS05580	BT1107	5231.94	0.757145	0.0694284	1	1
gene-BT_RS05585	BT1108	1606.21	0.799503	0.0767044	1	1
gene-BT_RS05590	BT1109	1786.09	0.851534	0.0950525	1	1
gene-BT_RS05595	BT1110	2741.99	0.679644	0.0790896	1	1
gene-BT_RS05615	BT1113	243.461	-0.280249	0.144395	1	1
gene-BT_RS05620	BT1114	1466.97	0.0785729	0.0704097	1	1
gene-BT_RS05625	BT1115	2752.78	-0.000141219	0.05743	1	1
gene-BT_RS05630	BT1116	561.993	0.182686	0.0974482	1	1
gene-BT_RS05635	BT1117	350.351	0.512041	0.118178	1	1
gene-BT_RS05640	BT1118	1033.4	-0.0909636	0.089542	1	1
gene-BT_RS05645	BT1119	1851	0.0658297	0.0622694	1	1
gene-BT_RS05655	BT1121	86.5285	0.977762	0.232741	0.948063	1
gene-BT_RS05660	BT1122	13.5762	0.829924	0.562028	0.920373	1
gene-BT_RS05665	BT1123	613.41	-0.006826	0.110634	1	1
gene-BT_RS05670	BT1124	74.3065	1.88733	0.290242	0.00110045	0.00546208
gene-BT_RS05675	BT1125	69.6413	2.18567	0.292363	2.0613e-05	0.000119189
gene-BT_RS05680	BT1126	7.18486	-0.804033	0.769888	0.736189	NA
gene-BT_RS05685	BT1127	5.94244	-0.0633163	0.688516	1	NA
gene-BT_RS05690	NA	13.5177	-0.0315939	0.550274	1	1
gene-BT_RS05695	BT1129	13.1901	1.03642	0.599532	0.62116	1
gene-BT_RS05700	BT1130	47.6267	1.23769	0.327786	0.337724	1
gene-BT_RS05710	NA	3.25811	-0.489028	0.841225	0.889724	NA
gene-BT_RS05715	NA	10.6906	-3.78548	1.00843	0.00153511	0.00750331
gene-BT_RS05720	BT1133	29.1977	-2.44097	0.494622	0.00112815	0.00558723
gene-BT_RS05730	NA	1.856	-0.336618	0.890921	0.877644	NA
gene-BT_RS05735	BT1135	3072.42	-0.308344	0.0595741	1	1
gene-BT_RS24335	NA	312.427	-0.294088	0.132398	1	1
gene-BT_RS24545	NA	21.4748	-1.42062	0.49964	0.227443	0.777386
gene-BT_RS05745	BT1138	587.993	-2.03615	0.149722	2.02776e-12	1.6787e-11
gene-BT_RS05755	BT1140	938.373	-0.809508	0.0917783	1	1
gene-BT_RS05760	NA	93.2812	0.14737	0.23606	1	1
gene-BT_RS05765	BT1141	1104.08	-0.130743	0.0780387	1	1
gene-BT_RS05770	BT1142	92.0881	0.581091	0.239439	1	1
gene-BT_RS05775	BT1143	54.3687	0.648826	0.302678	1	1
gene-BT_RS05780	BT1144	1879.93	0.807716	0.0700968	1	1
gene-BT_RS05785	BT1145	2833.4	0.430973	0.0592606	1	1
gene-BT_RS05790	BT1146	2299.18	0.372816	0.064173	1	1
gene-BT_RS05795	BT1147	11487.6	0.771722	0.0485273	1	1
gene-BT_RS05800	BT1148	3131.59	-0.442186	0.0598448	1	1
gene-BT_RS05805	BT1149	1725.54	-0.966616	0.0761948	1	1
gene-BT_RS05810	BT1150	545.904	-0.92816	0.0988844	1	1
gene-BT_RS05815	BT1151	18459.8	-0.816701	0.0476004	1	1
gene-BT_RS05820	BT1152	24642.2	-1.03577	0.0446832	0.411987	1
gene-BT_RS05825	BT1153	38052	-1.02221	0.0478859	0.618942	1
gene-BT_RS05830	BT1154	4142.6	-0.56419	0.0557341	1	1
gene-BT_RS05835	BT1155	30406.9	-1.02868	0.0475925	0.525117	1
gene-BT_RS05840	BT1156	15486.5	-1.0866	0.0573455	0.1208	0.441393
gene-BT_RS05845	BT1157	10968.9	-1.07997	0.0512491	0.108564	0.398956
gene-BT_RS05850	BT1158	14767.2	-1.1265	0.0463695	0.00570487	0.0259612
gene-BT_RS05855	BT1159	30605.5	-1.08963	0.0479864	0.0573616	0.22169
gene-BT_RS05860	BT1160	40772.2	-1.07917	0.0433179	0.0631307	0.242316
gene-BT_RS05865	BT1161	5259.5	-0.611177	0.0574363	1	1
gene-BT_RS05870	BT1162	2241.29	0.293591	0.0643813	1	1
gene-BT_RS05875	BT1163	897.376	0.65098	0.0849059	1	1
gene-BT_RS05880	BT1164	1831.35	0.639157	0.0675433	1	1
gene-BT_RS05885	BT1165	964.219	0.412575	0.086895	1	1
gene-BT_RS05890	BT1166	578.781	0.501097	0.0986264	1	1
gene-BT_RS05895	BT1167	426.495	0.920839	0.117192	1	1
gene-BT_RS05900	BT1168	11.7265	-0.320872	0.540124	1	1
gene-BT_RS05905	NA	34.9981	-0.750578	0.36535	1	1
gene-BT_RS05910	BT1170	33.5093	-0.358575	0.386887	1	1
gene-BT_RS05915	BT1171	983.896	-0.326246	0.0846721	1	1
gene-BT_RS05920	BT1172	79.1134	-0.504897	0.264618	1	1
gene-BT_RS05925	BT1173	22.219	-0.520547	0.436904	1	1
gene-BT_RS05930	BT1174	17.5033	-2.94428	0.658192	0.000884804	0.00442599
gene-BT_RS05935	BT1175	1967.31	0.130394	0.0695549	1	1
gene-BT_RS05940	BT1176	435	-0.95464	0.117358	1	1
gene-BT_RS05945	BT1177	476.86	-1.04335	0.114685	0.645708	1
gene-BT_RS05950	BT1178	1101.38	-0.747456	0.0883167	1	1
gene-BT_RS05955	BT1179	722	-0.135938	0.0974906	1	1
gene-BT_RS05960	BT1180	850.873	0.0105059	0.097943	1	1
gene-BT_RS05965	BT1181	506.767	-0.0124008	0.10852	1	1
gene-BT_RS05970	BT1182	837.282	-0.0477887	0.0961214	1	1
gene-BT_RS05980	BT1183	2224.83	0.17333	0.0730351	1	1
gene-BT_RS05985	BT1184	835.785	0.147641	0.0986243	1	1
gene-BT_RS05990	BT1185	43313.8	0.233857	0.0682322	1	1
gene-BT_RS05995	BT1186	12385.2	-0.610701	0.0483351	1	1
gene-BT_RS24825	BT1187	180.354	0.284083	0.16836	1	1
gene-BT_RS24830	BT1188	39.1463	-0.563985	0.336232	1	1
gene-BT_RS06010	BT1189	51.9129	-0.855392	0.351637	1	1
gene-BT_RS06015	BT1190	102.458	-0.287738	0.215687	1	1
gene-BT_RS06020	BT1191	994.959	1.08985	0.0833427	0.256129	0.858289
gene-BT_RS06025	BT1192	2707.61	1.63224	0.069303	4.66146e-20	4.89836e-19
gene-BT_RS06030	BT1193	1159.99	-0.914822	0.0774272	1	1
gene-BT_RS06035	BT1194	22838.4	1.1127	0.0418157	0.00643871	0.0289484
gene-BT_RS06040	BT1195	3511.62	0.540794	0.056335	1	1
gene-BT_RS06045	BT1196	4005.38	2.44966	0.0617375	2.48296e-122	8.3142e-121
gene-BT_RS06050	BT1197	17362.4	2.44975	0.06341	6.56441e-116	2.04545e-114
gene-BT_RS06055	BT1198	1713.24	-0.348682	0.0717586	1	1
gene-BT_RS06060	BT1199	2017.66	-0.480715	0.0655389	1	1
gene-BT_RS06065	BT1200	2395.87	1.61008	0.0648696	3.38515e-21	3.66004e-20
gene-BT_RS06070	BT1201	1446.93	0.84694	0.0793176	1	1
gene-BT_RS06080	BT1204	5829.76	-0.29083	0.0496781	1	1
gene-BT_RS06085	BT1205	4431.51	-0.0503243	0.0616011	1	1
gene-BT_RS06090	BT1206	743.843	0.361474	0.102348	1	1
gene-BT_RS06095	BT1207	3416.99	-0.616046	0.0588348	1	1
gene-BT_RS06100	BT1208	97.7724	0.369395	0.227163	1	1
gene-BT_RS06105	BT1209	4002.29	2.79744	0.0593839	8.56826e-202	4.74639e-200
gene-BT_RS06110	BT1210	7702.64	2.79486	0.0498028	7.18113e-285	6.31798e-283
gene-BT_RS06115	BT1211	470.654	2.78574	0.129099	5.19973e-44	8.36243e-43
gene-BT_RS06120	BT1212	171.149	0.777318	0.175135	1	1
gene-BT_RS06125	BT1213	181.596	0.722131	0.168202	1	1
gene-BT_RS06130	BT1214	88.8319	0.519429	0.239069	1	1
gene-BT_RS06135	BT1215	194.778	0.571221	0.163062	1	1
gene-BT_RS06140	BT1216	787.248	0.474443	0.084561	1	1
gene-BT_RS06145	BT1217	552.719	0.887913	0.108973	1	1
gene-BT_RS06150	BT1218	3692.04	2.91267	0.0666882	1.64821e-181	8.21723e-180
gene-BT_RS06155	BT1219	729.686	0.230575	0.104182	1	1
gene-BT_RS06160	BT1220	5348.59	0.603727	0.0676698	1	1
gene-BT_RS06165	BT1221	10292.9	0.542349	0.0613061	1	1
gene-BT_RS06170	NA	1033.86	0.969767	0.0833997	1	1
gene-BT_RS06175	BT1222	12047.9	1.12275	0.0512251	0.0155726	0.066106
gene-BT_RS06180	BT1223	2178.39	0.167718	0.0812741	1	1
gene-BT_RS06185	BT1224	4485.46	-0.560444	0.0540942	1	1
gene-BT_RS06190	BT1225	2326.13	-0.961748	0.0648545	1	1
gene-BT_RS06195	BT1226	7382.23	0.83759	0.0762367	1	1
gene-BT_RS06200	BT1227	3100.88	1.42788	0.0641044	1.87019e-11	1.50927e-10
gene-BT_RS06205	BT1228	14493	0.189783	0.0491385	1	1
gene-BT_RS06210	BT1229	3868.87	-0.960183	0.0644208	1	1
gene-BT_RS06215	NA	88.4543	0.522041	0.22382	1	1
gene-BT_RS06225	BT_t21	188.178	-0.486364	0.158739	1	1
gene-BT_RS06230	BT_t22	35.6005	-0.0959997	0.329937	1	1
gene-BT_RS06235	BT1232	13.4382	-0.92288	0.57185	0.779473	1
gene-BT_RS06240	BT1233	882.57	1.01895	0.0840796	0.776702	1
gene-BT_RS06245	BT1234	736.723	0.591026	0.102042	1	1
gene-BT_RS06250	BT1235	562.808	-0.734043	0.103047	1	1
gene-BT_RS06255	BT1236	1293.2	-0.342904	0.0749379	1	1
gene-BT_RS06260	BT1237	972.697	-0.593394	0.0857153	1	1
gene-BT_RS06265	BT1238	6323.27	-0.488437	0.0548703	1	1
gene-BT_RS06270	BT1239	3672.74	-0.212443	0.066053	1	1
gene-BT_RS06275	BT1240	2099.39	0.0234624	0.083454	1	1
gene-BT_RS06280	BT1242	9341.89	-1.58192	0.0537566	1.67957e-27	2.03681e-26
gene-BT_RS06285	BT1243	4043.53	0.964455	0.0757117	1	1
gene-BT_RS06290	BT1244	2536.54	0.0481757	0.085061	1	1
gene-BT_RS24550	BT1245	6.05309	-0.47317	0.695084	1	NA
gene-BT_RS06295	BT1246	54.2622	0.104528	0.286518	1	1
gene-BT_RS06300	BT1247	553.466	1.27115	0.103926	0.00727995	0.0325026
gene-BT_RS06305	BT1248	272.413	-1.33638	0.140376	0.0124419	0.0535254
gene-BT_RS06310	BT1249	318.068	-0.829568	0.131611	1	1
gene-BT_RS06315	BT1250	436	-1.26963	0.118364	0.0181106	0.0761596
gene-BT_RS06320	BT1251	151.404	-0.947216	0.181633	1	1
gene-BT_RS06325	BT1252	490.205	-0.280139	0.110222	1	1
gene-BT_RS06330	BT1253	147.426	-0.329976	0.189369	1	1
gene-BT_RS06335	BT1254	1231.58	-0.335333	0.0774879	1	1
gene-BT_RS06340	BT1255	768.807	-0.0890016	0.0902418	1	1
gene-BT_RS06345	BT1256	128.589	-0.0698615	0.189441	1	1
gene-BT_RS06350	BT1257	637.906	0.343109	0.0974354	1	1
gene-BT_RS06355	BT1258	500.898	-0.1344	0.10258	1	1
gene-BT_RS06360	BT1259	12679.4	2.95933	0.0555044	1.70584e-273	1.31968e-271
gene-BT_RS06370	BT1262	129.042	0.4565	0.205637	1	1
gene-BT_RS06375	BT1263	258.137	-0.205201	0.13657	1	1
gene-BT_RS06380	BT1264	731.942	-1.29321	0.0914026	0.00105892	0.00526758
gene-BT_RS06385	BT1265	383.532	1.06907	0.116205	0.499757	1
gene-BT_RS06390	BT1266	304.324	0.281767	0.127949	1	1
gene-BT_RS06395	BT1267	20.9209	0.974899	0.470321	0.779589	1
gene-BT_RS06400	BT1268	42.7152	1.63325	0.351204	0.039238	0.155531
gene-BT_RS06405	BT1269	10.9514	1.73233	0.752344	0.132722	0.478332
gene-BT_RS06410	BT1270	2259.58	0.10787	0.0653501	1	1
gene-BT_RS06415	BT1271	28742.9	-1.13213	0.0483587	0.00566753	0.0258437
gene-BT_RS06420	BT1272	982.297	0.165236	0.0881886	1	1
gene-BT_RS06425	BT1273	1307.24	0.842308	0.0921448	1	1
gene-BT_RS06430	BT1274	419.833	0.506368	0.121225	1	1
gene-BT_RS06435	BT1275	427.765	1.14021	0.13341	0.252391	0.848934
gene-BT_RS06440	BT1276	111.392	1.48474	0.22845	0.0221865	0.0920064
gene-BT_RS06445	BT1277	276.563	2.24098	0.152995	2.10084e-16	1.98452e-15
gene-BT_RS06450	BT1278	164.635	1.16693	0.172767	0.276757	0.915114
gene-BT_RS06455	BT1279	108.174	1.43366	0.221199	0.0338805	0.135492
gene-BT_RS06460	BT1280	273.273	3.51199	0.173613	4.26593e-48	7.27803e-47
gene-BT_RS06465	BT1281	105.656	4.93597	0.369777	6.28278e-27	7.57818e-26
gene-BT_RS06470	BT1282	99.5229	4.00887	0.311105	1.13168e-22	1.27905e-21
gene-BT_RS06475	BT1283	136.123	4.39541	0.301969	5.20252e-30	6.57569e-29
gene-BT_RS06480	BT1284	158.37	4.45038	0.273343	3.31923e-37	4.83551e-36
gene-BT_RS06485	BT1285	348.407	4.77279	0.205224	3.122e-76	7.07496e-75
gene-BT_RS06490	BT1286	139.297	0.794594	0.198315	1	1
gene-BT_RS06495	BT1287	1190.3	1.90519	0.107811	2.29385e-17	2.22782e-16
gene-BT_RS06500	BT1288	2263.15	-1.60335	0.0689727	1.3918e-18	1.3971e-17
gene-BT_RS06505	BT1289	2016.76	-1.63572	0.0725033	1.13986e-18	1.15192e-17
gene-BT_RS06510	BT1290	2429.89	-1.40554	0.0697079	4.3831e-09	3.16189e-08
gene-BT_RS06515	BT1291	5306.29	-1.29116	0.0524861	2.32858e-08	1.62747e-07
gene-BT_RS06520	BT1292	10011.4	1.2678	0.0493563	4.74509e-08	3.27557e-07
gene-BT_RS06525	BT1293	47361.7	-0.462116	0.050217	1	1
gene-BT_RS06530	BT1294	15236.4	-0.643401	0.0520696	1	1
gene-BT_RS06535	BT1295	5533.65	0.207159	0.0777022	1	1
gene-BT_RS06540	BT1296	14311	0.0607202	0.0528085	1	1
gene-BT_RS06545	BT1297	2301.61	-0.00375793	0.0638926	1	1
gene-BT_RS06550	BT1298	11137.2	0.0408143	0.0542475	1	1
gene-BT_RS06555	BT1299	13143	0.0479149	0.0461581	1	1
gene-BT_RS06560	BT1300	7065.63	0.253736	0.0629812	1	1
gene-BT_RS06565	BT1301	3233.12	0.319319	0.0613185	1	1
gene-BT_RS06570	BT1302	56.0782	-0.612304	0.278307	1	1
gene-BT_RS06575	BT1303	117.417	-0.361946	0.199833	1	1
gene-BT_RS06580	BT1304	66.9437	-0.275811	0.271963	1	1
gene-BT_RS06585	BT1305	241.97	0.0310118	0.154672	1	1
gene-BT_RS06590	BT1306	208.542	0.279026	0.1507	1	1
gene-BT_RS06595	NA	484.962	-1.29754	0.123411	0.012385	0.0533829
gene-BT_RS06600	BT_r02	38237.7	-0.368807	0.152461	1	1
gene-BT_RS06605	BT_t23	751.279	-1.01017	0.0997894	0.862914	1
gene-BT_RS06610	BT_t24	1228.23	-1.27061	0.0917284	0.00254121	0.0121561
gene-BT_RS06615	BT_r03	84979.2	0.68975	0.0664962	1	1
gene-BT_RS06620	BT1308	2085.2	-0.0739204	0.0604493	1	1
gene-BT_RS06625	BT1309	740.368	-0.205464	0.0910185	1	1
gene-BT_RS06630	BT1310	524.478	0.140302	0.125583	1	1
gene-BT_RS06635	BT1311	57569.9	-0.212046	0.0501527	1	1
gene-BT_RS06640	BT1312	19210.8	2.26284	0.0505516	3.92631e-138	1.51874e-136
gene-BT_RS06645	BT1313	1816.99	0.757983	0.0689677	1	1
gene-BT_RS06650	BT1314	1428.82	0.598671	0.0783561	1	1
gene-BT_RS06655	NA	94594.2	0.869898	0.0688326	1	1
gene-BT_RS06660	BT1315	1666.15	-0.124202	0.0722687	1	1
gene-BT_RS06665	BT1316	1867.73	-0.174855	0.0690456	1	1
gene-BT_RS06670	BT1317	1815.57	-0.0810254	0.0646872	1	1
gene-BT_RS06675	BT1318	316.622	1.46177	0.132114	0.000331522	0.00173373
gene-BT_RS06680	BT1319	152.505	0.441315	0.175501	1	1
gene-BT_RS06685	BT1320	496.917	0.966892	0.103572	1	1
gene-BT_RS06690	BT1321	198.396	1.13765	0.155674	0.320649	1
gene-BT_RS06695	BT1322	202.144	1.66097	0.168496	5.20569e-05	0.000290883
gene-BT_RS06700	BT1323	233.516	2.60467	0.16688	2.43555e-22	2.73207e-21
gene-BT_RS06705	BT1324	817.315	2.48401	0.104584	3.7623e-46	6.22932e-45
gene-BT_RS06710	BT1325	15560.2	-0.73423	0.051223	1	1
gene-BT_RS06715	BT1326	4198.67	-1.44875	0.0596611	3.7142e-14	3.30013e-13
gene-BT_RS06720	BT1327	2179.71	-1.14862	0.0616463	0.0141189	0.0605076
gene-BT_RS06725	BT1328	6852.41	1.65123	0.0510745	1.90658e-37	2.7957e-36
gene-BT_RS06730	BT1329	15034.8	1.6426	0.0492397	3.91602e-39	5.89636e-38
gene-BT_RS06735	BT1330	11219.5	2.87958	0.0579846	4.79309e-231	3.07237e-229
gene-BT_RS06740	BT1331	10325.4	1.49832	0.056392	7.76688e-19	7.90249e-18
gene-BT_RS06745	BT1332	6219.1	0.66317	0.0507856	1	1
gene-BT_RS06750	BT1333	13020.5	0.668483	0.0526074	1	1
gene-BT_RS06755	BT1334	4195.12	2.02168	0.0734745	2.92831e-44	4.72637e-43
gene-BT_RS06760	BT1335	2582.77	-1.83116	0.0652206	1.7236e-37	2.53567e-36
gene-BT_RS06765	BT1336	901.665	0.245471	0.0790336	1	1
gene-BT_RS06770	BT1337	3380.56	-0.138532	0.0959888	1	1
gene-BT_RS06775	BT1338	1171.44	0.0584966	0.399472	1	1
gene-BT_RS06780	BT1339	1591.47	-0.00706308	0.418071	1	1
gene-BT_RS06785	BT1340	1116.73	0.0728737	0.400125	1	1
gene-BT_RS06790	BT1341	2694.84	0.259731	0.342839	1	1
gene-BT_RS06795	BT1342	1886.7	0.157445	0.376973	1	1
gene-BT_RS06805	BT1344	1534.3	0.285396	0.368031	1	1
gene-BT_RS06810	BT1345	1022.4	0.232091	0.409859	1	1
gene-BT_RS06815	BT1346	1115.15	0.0888468	0.387675	1	1
gene-BT_RS06820	BT1347	1010.05	-0.0671673	0.388255	1	1
gene-BT_RS06825	BT1348	1156.13	-0.230223	0.413252	1	1
gene-BT_RS06830	BT1349	916.432	0.167365	0.397597	1	1
gene-BT_RS06835	BT1350	2528.25	0.184387	0.370093	1	1
gene-BT_RS06840	BT1351	1057.47	0.3101	0.36747	1	1
gene-BT_RS06845	BT1352	870.243	0.0433701	0.376972	1	1
gene-BT_RS06850	BT1353	937.681	0.217263	0.3798	1	1
gene-BT_RS06855	BT1354	687.807	0.00571069	0.427723	1	1
gene-BT_RS06860	BT1355	1737.84	0.0489651	0.386888	1	1
gene-BT_RS06865	BT1356	10653.8	0.131107	0.328806	1	1
gene-BT_RS06870	BT1357	2256.55	0.4061	0.330203	1	1
gene-BT_RS06875	BT1358	2157.89	0.430025	0.373178	1	1
gene-BT_RS06880	BT1359	6582.39	-0.679607	0.0498916	1	1
gene-BT_RS06885	BT1360	2721.67	-0.621917	0.0684425	1	1
gene-BT_RS06890	BT1361	8239.1	-0.880808	0.058974	1	1
gene-BT_RS06895	BT1362	9136.6	-0.71484	0.0593866	1	1
gene-BT_RS06900	BT1363	5336.91	-0.541158	0.0686196	1	1
gene-BT_RS06905	BT1364	17366.4	-0.138723	0.0570415	1	1
gene-BT_RS06910	BT1365	5171.95	-0.627446	0.0563323	1	1
gene-BT_RS06915	BT1366	6881.85	2.23952	0.0567136	2.815e-106	8.20188e-105
gene-BT_RS06920	BT1367	2473.26	0.911703	0.0651479	1	1
gene-BT_RS06925	BT1368	3809.15	-0.462105	0.0568757	1	1
gene-BT_RS06930	BT1369	2559.88	-1.2845	0.0672334	1.86082e-05	0.000108014
gene-BT_RS06935	BT1370	2967.07	-1.09374	0.0657799	0.140892	0.505552
gene-BT_RS06940	BT1371	11604.4	-0.20854	0.0518222	1	1
gene-BT_RS06945	BT1372	1320.62	-0.563462	0.0782417	1	1
gene-BT_RS06950	BT1373	17294.1	0.650242	0.047484	1	1
gene-BT_RS06955	BT1374	10873.1	-1.21365	0.0541953	6.8459e-05	0.000380168
gene-BT_RS06960	BT1375	23025.1	-0.975338	0.0497589	1	1
gene-BT_RS06965	BT1376	6640.01	-1.40593	0.0628884	7.80565e-11	6.15535e-10
gene-BT_RS06970	BT1377	8597.19	-1.08504	0.0579483	0.130287	0.47145
gene-BT_RS06975	BT1378	3295.76	-1.70905	0.0673974	3.80009e-26	4.53484e-25
gene-BT_RS06980	BT1379	2577.43	-1.76649	0.0652743	4.21654e-32	5.63084e-31
gene-BT_RS06985	BT1380	5070.2	-1.45878	0.0628644	2.06146e-13	1.77539e-12
gene-BT_RS06990	BT1381	7784.19	-1.39498	0.061344	8.86598e-11	6.97923e-10
gene-BT_RS06995	BT_t25	380.4	-0.938587	0.118028	1	1
gene-BT_RS07000	BT_t26	5.69977	-1.69279	1.02919	0.164238	NA
gene-BT_RS07005	BT1382	967.332	-0.00781314	0.0878684	1	1
gene-BT_RS07010	BT1383	4193.31	2.768	0.0663329	5.73457e-157	2.49816e-155
gene-BT_RS07015	BT1384	40.8098	-0.51238	0.324122	1	1
gene-BT_RS07020	BT1385	295.404	-1.11854	0.137232	0.336216	1
gene-BT_RS07025	BT1386	217.201	-1.44975	0.168092	0.00512984	0.0234634
gene-BT_RS07030	BT1387	389.942	-1.96567	0.135189	4.2113e-13	3.5856e-12
gene-BT_RS07035	BT1388	191.983	-0.393856	0.160877	1	1
gene-BT_RS07040	BT1389	582.691	-0.123299	0.10611	1	1
gene-BT_RS07045	BT1390	446.762	0.113271	0.11258	1	1
gene-BT_RS07050	BT1391	22843.4	1.90263	0.0455241	9.8217e-88	2.47584e-86
gene-BT_RS07060	BT1393	977.587	0.40401	0.107799	1	1
gene-BT_RS07065	BT1394	26.6804	0.340843	0.391751	1	1
gene-BT_RS07070	BT1395	84.5707	0.250896	0.223153	1	1
gene-BT_RS07075	BT1396	1341.61	-0.0443595	0.0788728	1	1
gene-BT_RS07080	BT1397	217.87	0.480721	0.160263	1	1
gene-BT_RS07085	BT1398	428.282	0.739449	0.11619	1	1
gene-BT_RS07090	BT1399	155.221	0.495682	0.196065	1	1
gene-BT_RS07095	BT1400	199.196	0.699466	0.165782	1	1
gene-BT_RS07100	BT1401	60.3979	0.191517	0.27148	1	1
gene-BT_RS07105	BT1402	23.3538	-0.242478	0.397525	1	1
gene-BT_RS07110	BT1403	2229.93	-0.890591	0.0675087	1	1
gene-BT_RS07115	BT1404	200.042	-0.793907	0.169389	1	1
gene-BT_RS07120	BT1405	31.8476	-0.643439	0.372534	1	1
gene-BT_RS07125	BT1406	200.351	-0.610664	0.156666	1	1
gene-BT_RS07130	BT1407	2045.27	-0.913353	0.0617279	1	1
gene-BT_RS07135	BT1408	4389.71	-0.841198	0.0518785	1	1
gene-BT_RS07140	BT1409	467.387	-1.2477	0.114223	0.0243957	0.0999668
gene-BT_RS07145	BT1410	490.584	-1.03073	0.115971	0.728324	1
gene-BT_RS07150	BT1411	415.636	0.563551	0.110503	1	1
gene-BT_RS07155	BT1412	617.991	-0.545514	0.0933164	1	1
gene-BT_RS07160	BT1413	405.141	-0.47777	0.125663	1	1
gene-BT_RS07165	BT1414	226.713	0.457091	0.149809	1	1
gene-BT_RS07170	BT1415	121.165	-0.285624	0.191887	1	1
gene-BT_RS07175	BT1416	602.578	-0.449522	0.112369	1	1
gene-BT_RS07180	BT1417	666.111	-0.151824	0.0912684	1	1
gene-BT_RS07185	BT1418	262.277	-0.218654	0.135856	1	1
gene-BT_RS07190	BT1419	310.851	-0.785937	0.155429	1	1
gene-BT_RS07195	BT1420	2941.56	-0.816139	0.103531	1	1
gene-BT_RS07200	BT1421	1901.42	0.573693	0.0801688	1	1
gene-BT_RS07205	BT1422	124.788	0.125801	0.191444	1	1
gene-BT_RS07210	BT1423	105.675	-0.786517	0.217872	1	1
gene-BT_RS07215	BT1424	105.881	-0.296422	0.214224	1	1
gene-BT_RS07220	BT1425	750.909	0.33056	0.0915714	1	1
gene-BT_RS07225	BT1426	6.11727	-0.320472	0.677457	1	NA
gene-BT_RS07230	BT1427	22.2376	-0.982601	0.480514	0.758247	1
gene-BT_RS07235	BT1428	3126.63	0.38093	0.071156	1	1
gene-BT_RS07240	BT1429	79.337	-0.482968	0.23262	1	1
gene-BT_RS07245	BT1430	473.766	-1.00468	0.113755	0.903279	1
gene-BT_RS07250	BT1431	368.236	0.00856199	0.115509	1	1
gene-BT_RS07255	BT1432	3002.32	0.0992383	0.0643421	1	1
gene-BT_RS07260	BT1433	1950.1	0.053436	0.0710019	1	1
gene-BT_RS07265	BT1434	494.606	-0.217575	0.108446	1	1
gene-BT_RS07270	BT1435	3798.04	3.40466	0.0724687	3.1101e-242	2.14692e-240
gene-BT_RS07275	BT1436	935.107	2.94482	0.101547	2.29813e-82	5.51428e-81
gene-BT_RS07280	BT1437	966.25	0.301941	0.0796792	1	1
gene-BT_RS07285	BT1438	921.55	-3.43182	0.101816	1.15718e-126	4.12086e-125
gene-BT_RS07290	BT1439	17054.3	2.95005	0.0502157	0	0
gene-BT_RS07295	BT1440	44526.7	2.8784	0.0454477	0	0
gene-BT_RS07300	BT1441	646.974	0.198779	0.0996769	1	1
gene-BT_RS07305	BT1442	3980.13	-0.939376	0.0637161	1	1
gene-BT_RS07310	BT1443	1087.83	-1.0693	0.0898196	0.405586	1
gene-BT_RS07315	BT1444	653.746	-1.08055	0.105809	0.402854	1
gene-BT_RS07320	BT1445	504.207	-1.21059	0.110024	0.0461866	0.181312
gene-BT_RS07325	BT1446	761.189	-1.32503	0.11307	0.00311741	0.0146163
gene-BT_RS07330	BT1447	2083.35	0.10469	0.0744187	1	1
gene-BT_RS07335	BT1448	485.642	4.10507	0.151928	1.78104e-93	4.6734e-92
gene-BT_RS07340	BT1449	4767.49	3.9744	0.06358	0	0
gene-BT_RS07345	BT1450	6714.4	4.22616	0.0588791	0	0
gene-BT_RS07350	BT1451	13743.8	3.23147	0.0625656	2.42912e-279	1.98172e-277
gene-BT_RS07355	BT1452	35500.4	3.19747	0.0579504	0	0
gene-BT_RS07360	BT1453	7180.21	3.32451	0.0620551	1.22745e-307	1.4122e-305
gene-BT_RS07365	BT1454	147.298	-1.80203	0.200102	3.30011e-05	0.000186965
gene-BT_RS07370	BT1455	506.96	-1.6036	0.126311	1.09069e-06	6.93189e-06
gene-BT_RS07375	BT1456	170.928	0.450227	0.163663	1	1
gene-BT_RS07380	BT1457	339.515	-1.15713	0.128107	0.187205	0.652672
gene-BT_RS07385	BT1458	473.329	-1.63818	0.111532	6.56303e-09	4.7042e-08
gene-BT_RS07390	BT1459	820.238	-1.14571	0.0886217	0.0877131	0.326884
gene-BT_RS07395	BT1460	114.78	0.734425	0.229773	1	1
gene-BT_RS07400	BT1461	406.489	0.448826	0.123636	1	1
gene-BT_RS07405	BT1462	185.304	0.11206	0.162379	1	1
gene-BT_RS07410	BT1463	349.879	0.159357	0.124679	1	1
gene-BT_RS07415	BT1464	1197.9	0.42052	0.0765669	1	1
gene-BT_RS07420	BT1465	205.619	-0.458744	0.165657	1	1
gene-BT_RS07425	BT1466	70.3257	-0.193076	0.248277	1	1
gene-BT_RS07430	BT1467	22.6629	-1.22345	0.519199	0.418229	1
gene-BT_RS07435	BT1468	16.0798	-1.76226	0.640605	0.0989053	0.365559
gene-BT_RS07440	BT1469	430.984	1.25946	0.123551	0.0287337	0.11637
gene-BT_RS07445	BT1470	131.273	1.49192	0.22626	0.0194062	0.0812584
gene-BT_RS07450	BT1471	3199.74	2.57865	0.0609756	2.4754e-148	9.91706e-147
gene-BT_RS07455	BT1472	2358.37	0.301865	0.0616023	1	1
gene-BT_RS07460	BT1473	242.756	-1.1975	0.148566	0.150824	0.5371
gene-BT_RS07465	BT1474	1386.41	-1.17807	0.0726324	0.0122869	0.053011
gene-BT_RS07470	BT1475	2288.86	-1.43546	0.0654392	2.0432e-11	1.64298e-10
gene-BT_RS07475	BT1476	11172.4	-0.921145	0.0487855	1	1
gene-BT_RS07480	BT1477	3728.64	1.07375	0.0707448	0.275111	0.911015
gene-BT_RS07485	BT1478	1216.54	-1.03032	0.077586	0.655759	1
gene-BT_RS07490	BT1479	4681.93	-0.887785	0.0594143	1	1
gene-BT_RS07495	BT1480	2597.54	-0.327703	0.0587562	1	1
gene-BT_RS07500	BT1481	2144.32	0.978126	0.0638736	1	1
gene-BT_RS07505	BT1482	627.762	0.42166	0.0979549	1	1
gene-BT_RS07510	BT1483	1148.1	0.40937	0.0776225	1	1
gene-BT_RS07515	BT1484	6191.45	0.0460642	0.0684234	1	1
gene-BT_RS07520	BT1485	1279.54	0.0818107	0.0916976	1	1
gene-BT_RS07525	BT1486	170.047	-1.46815	0.211646	0.0178884	0.0752957
gene-BT_RS07530	BT1487	129.865	-1.13963	0.218015	0.424702	1
gene-BT_RS07535	BT1488	110.789	-1.3518	0.226088	0.0851481	0.318914
gene-BT_RS07540	BT1489	283.027	-0.529536	0.15474	1	1
gene-BT_RS07545	BT1490	166.006	-0.827882	0.182493	1	1
gene-BT_RS07550	BT1491	364.262	0.152156	0.139602	1	1
gene-BT_RS07555	BT1492	401.224	1.35822	0.131657	0.00489449	0.0224556
gene-BT_RS07560	BT1493	724.963	2.57607	0.105555	8.96119e-51	1.56455e-49
gene-BT_RS07565	BT1494	746.542	2.77864	0.108559	8.27409e-61	1.62833e-59
gene-BT_RS07570	BT1495	888.965	-0.724097	0.0966073	1	1
gene-BT_RS07575	BT1496	4422.87	-0.389018	0.0583125	1	1
gene-BT_RS07580	BT1497	2555.49	-0.181334	0.0666717	1	1
gene-BT_RS07585	BT1498	820.397	-0.162165	0.0858749	1	1
gene-BT_RS07590	BT1499	9392.84	-1.16977	0.0474493	0.000312799	0.00163964
gene-BT_RS07595	BT1500	22874.7	-0.470979	0.0464189	1	1
gene-BT_RS07600	BT1501	755.674	2.19637	0.0954182	2.05254e-36	2.92373e-35
gene-BT_RS07605	BT1502	9616.29	2.25951	0.051223	6.86829e-134	2.54694e-132
gene-BT_RS07610	BT1503	660.265	1.55965	0.099592	1.26176e-08	8.88781e-08
gene-BT_RS07615	BT1505	57.308	0.97147	0.304073	0.906777	1
gene-BT_RS07620	BT1506	13.0974	0.249386	0.496766	1	1
gene-BT_RS07625	BT1507	1421.69	0.883802	0.081238	1	1
gene-BT_RS07630	BT1509	1859.37	2.19635	0.0721286	3.58333e-62	7.21005e-61
gene-BT_RS07635	BT1510	1292.34	0.427062	0.0745583	1	1
gene-BT_RS07640	BT1511	28.7521	0.811842	0.386199	1	1
gene-BT_RS07645	BT1512	537.117	1.18057	0.105041	0.0728635	0.275665
gene-BT_RS07650	BT1513	2250.31	1.69498	0.0660176	3.79527e-26	4.53484e-25
gene-BT_RS07655	BT1514	102.593	-1.53833	0.243375	0.0166618	0.0703309
gene-BT_RS07660	BT1515	12.3088	-1.14539	0.649256	0.483928	1
gene-BT_RS07665	BT1516	42.7129	-1.71169	0.356079	0.0239236	0.0982117
gene-BT_RS07670	BT1517	299.327	0.793485	0.130901	1	1
gene-BT_RS07675	BT1518	87.2232	1.51283	0.250073	0.0256764	0.105023
gene-BT_RS07680	BT1519	102.641	1.34097	0.2567	0.129464	0.469606
gene-BT_RS07685	BT1520	7.04112	0.0872723	0.632613	1	NA
gene-BT_RS07690	BT1521	788.825	-1.12203	0.09007	0.155569	0.55181
gene-BT_RS07695	BT1522	2273.92	-0.804116	0.0674735	1	1
gene-BT_RS07700	BT1523	1371.29	-0.798093	0.0869581	1	1
gene-BT_RS07705	BT1524	730.192	-0.571936	0.0928781	1	1
gene-BT_RS07710	BT1525	3008.13	-0.425392	0.0567885	1	1
gene-BT_RS07715	BT1526	24022.1	-0.0291741	0.0458199	1	1
gene-BT_RS07720	BT1527	405.471	-2.56069	0.134039	9.222e-32	1.21346e-30
gene-BT_RS07725	BT1528	1718.68	-0.849762	0.0732042	1	1
gene-BT_RS07730	BT1529	3562.48	-0.594367	0.0587657	1	1
gene-BT_RS07735	BT1530	364.817	-0.602526	0.122412	1	1
gene-BT_RS07740	BT1531	2581.18	-0.765777	0.0640649	1	1
gene-BT_RS07745	BT1532	154.656	0.996394	0.18334	0.914868	1
gene-BT_RS07750	BT1533	164.186	0.96298	0.18781	1	1
gene-BT_RS07755	BT1534	46.7628	0.964126	0.312918	0.917801	1
gene-BT_RS07760	BT1535	84.766	1.32283	0.237558	0.126482	0.459536
gene-BT_RS07765	BT1536	97.2199	1.34995	0.243964	0.106838	0.393582
gene-BT_RS07770	BT1537	6535.9	1.52975	0.0481081	2.30368e-28	2.83194e-27
gene-BT_RS07775	BT1538	2145.13	0.288172	0.0639947	1	1
gene-BT_RS07780	BT1539	1298.48	0.744734	0.0735548	1	1
gene-BT_RS07785	BT1540	2297.72	0.860209	0.071632	1	1
gene-BT_RS07790	BT1541	386.165	0.504055	0.115092	1	1
gene-BT_RS07795	BT1542	13087.5	2.87367	0.0628552	8.21809e-196	4.44272e-194
gene-BT_RS07800	BT1543	392.064	-0.493185	0.133982	1	1
gene-BT_RS07805	BT1544	649.19	-0.830831	0.0932587	1	1
gene-BT_RS07810	BT1545	316.181	-1.07999	0.133989	0.489074	1
gene-BT_RS07815	BT1546	406.061	-1.04982	0.117306	0.61142	1
gene-BT_RS07820	BT1547	1075.62	-0.404225	0.0772258	1	1
gene-BT_RS07825	BT1548	28884.1	0.499532	0.0475665	1	1
gene-BT_RS07830	BT1549	5453.52	0.0806204	0.0504867	1	1
gene-BT_RS07835	BT1550	1674.55	-0.13721	0.0659755	1	1
gene-BT_RS07840	BT1551	3818.03	-2.17213	0.0656771	1.36778e-71	2.96486e-70
gene-BT_RS07845	BT1552	3174.63	-2.2125	0.0689425	1.44663e-69	3.09097e-68
gene-BT_RS07850	BT1553	1224.69	-2.16769	0.0926388	9.2834e-37	1.33082e-35
gene-BT_RS07855	BT1554	627.39	2.60951	0.118094	1.08973e-42	1.7217e-41
gene-BT_RS07860	BT1555	4394.98	1.88031	0.0580758	3.6555e-52	6.43225e-51
gene-BT_RS07865	BT1556	519.713	2.29123	0.12009	2.31443e-27	2.79915e-26
gene-BT_RS07875	BT1557	1103.93	1.84017	0.0811095	2.14957e-25	2.5249e-24
gene-BT_RS07880	BT1558	2031.95	1.11489	0.0655578	0.0720985	0.273231
gene-BT_RS07885	BT1559	1219.63	-0.51849	0.0822507	1	1
gene-BT_RS07890	BT1560	11084.8	-0.320818	0.0505206	1	1
gene-BT_RS07895	BT1561	1815.34	0.299456	0.0675115	1	1
gene-BT_RS07900	BT1562	742.02	-0.684361	0.0967784	1	1
gene-BT_RS07905	BT1563	1263.68	-3.25771	0.0988456	4.76575e-116	1.49538e-114
gene-BT_RS07910	BT1564	1243.66	-3.04279	0.112862	9.7659e-74	2.1586e-72
gene-BT_RS07920	BT1566	1053.83	-2.26188	0.11115	2.97322e-30	3.80081e-29
gene-BT_RS07925	BT1567	1118.28	-1.92943	0.107185	2.2137e-18	2.20242e-17
gene-BT_RS07930	BT1568	221.496	0.164376	0.167888	1	1
gene-BT_RS07935	BT1569	508.523	0.00468149	0.0996898	1	1
gene-BT_RS07940	BT1570	85.233	-0.707334	0.238125	1	1
gene-BT_RS07945	BT1571	14.8271	-0.448652	0.509545	1	1
gene-BT_RS07950	BT1572	128.955	0.466044	0.19711	1	1
gene-BT_RS07955	BT1573	51551	3.06203	0.0622949	5.5831e-241	3.79566e-239
gene-BT_RS07960	BT1574	15444.4	-0.347856	0.0483157	1	1
gene-BT_RS07965	BT1575	6710.73	2.1844	0.0609017	1.21254e-84	3.0226e-83
gene-BT_RS07970	BT1576	11062.3	2.56107	0.0546579	7.09813e-180	3.46188e-178
gene-BT_RS07975	BT1577	2963.71	2.30678	0.0598737	5.1023e-106	1.47703e-104
gene-BT_RS07980	BT1578	2968.01	1.5067	0.0666128	1.93991e-14	1.7374e-13
gene-BT_RS07985	BT1579	7836.93	0.234369	0.0525195	1	1
gene-BT_RS07990	BT1580	3350.16	0.775651	0.0639111	1	1
gene-BT_RS07995	BT1581	137.762	-0.65175	0.186549	1	1
gene-BT_RS08000	NA	1.67594	-0.294699	0.87702	0.949229	NA
gene-BT_RS08005	BT1582	965.301	-0.310587	0.0807776	1	1
gene-BT_RS08010	BT1583	2809.72	0.984122	0.061358	1	1
gene-BT_RS08015	BT_t27	12.4825	-0.699902	0.557408	1	1
gene-BT_RS08025	BT1585	70.3941	-0.415809	0.2611	1	1
gene-BT_RS08030	BT1586	19.3515	-0.00375256	0.449729	1	1
gene-BT_RS08035	BT1587	1008.97	0.331283	0.0899426	1	1
gene-BT_RS08040	BT1588	213.967	-0.0383536	0.163355	1	1
gene-BT_RS08045	BT1589	3.89431	-1.54218	1.2714	0.192348	NA
gene-BT_RS08050	BT1590	152.403	0.883802	0.195004	1	1
gene-BT_RS08055	BT1591	473.938	0.895245	0.13307	1	1
gene-BT_RS24835	NA	12.2582	-0.0054567	0.527925	1	1
gene-BT_RS08065	BT_t28	64.4886	-0.28462	0.283074	1	1
gene-BT_RS08070	NA	6.71736	0.103525	0.615828	1	NA
gene-BT_RS08075	BT1592	4969.04	-0.204075	0.0591423	1	1
gene-BT_RS08080	BT1593	1961.12	-0.247153	0.0811865	1	1
gene-BT_RS08085	BT1594	1394.46	-0.722514	0.0716138	1	1
gene-BT_RS08090	BT1595	23975.9	-0.63103	0.0529737	1	1
gene-BT_RS08095	BT1596	321.633	0.697365	0.13436	1	1
gene-BT_RS08100	BT1597	497.593	1.11184	0.108616	0.269672	0.896308
gene-BT_RS08105	BT1598	453.722	1.33069	0.115761	0.00330332	0.0154557
gene-BT_RS08115	BT1601	14721.5	-0.963106	0.0482652	1	1
gene-BT_RS08120	BT1602	933.607	-0.0763795	0.086768	1	1
gene-BT_RS08125	BT1603	60.1755	-0.256925	0.292679	1	1
gene-BT_RS08130	BT1604	59.3125	-1.85921	0.341555	0.00563564	0.0257506
gene-BT_RS08135	BT1605	66.6909	-1.33614	0.304569	0.185021	0.646563
gene-BT_RS08140	BT1606	260.424	-1.11561	0.172672	0.427853	1
gene-BT_RS08145	BT1607	3979.52	0.32018	0.0671359	1	1
gene-BT_RS08150	BT1608	650.071	2.31376	0.104105	6.97753e-37	1.00669e-35
gene-BT_RS08155	BT_t29	22.9684	-0.112758	0.427425	1	1
gene-BT_RS08160	BT1609	304.045	0.578584	0.126348	1	1
gene-BT_RS08165	BT1610	8363.24	-0.890327	0.0475547	1	1
gene-BT_RS08170	NA	447.21	0.106257	0.110458	1	1
gene-BT_RS08175	BT1612	415.234	0.0168217	0.122111	1	1
gene-BT_RS08180	BT1613	5322.12	-0.00896612	0.0495885	1	1
gene-BT_RS08185	BT1614	294.896	-0.571781	0.146898	1	1
gene-BT_RS08190	BT1615	8180.56	0.35218	0.0515317	1	1
gene-BT_RS08195	BT1616	339.071	0.258723	0.122184	1	1
gene-BT_RS08200	BT1617	326.982	1.02933	0.131703	0.753332	1
gene-BT_RS08205	BT1618	152.313	1.86852	0.199185	6.54522e-06	3.93151e-05
gene-BT_RS08210	BT1619	429.524	2.39203	0.124559	1.99455e-29	2.4791e-28
gene-BT_RS08215	BT1620	329.204	2.27181	0.173083	7.20275e-14	6.31226e-13
gene-BT_RS08220	BT1621	175.183	1.90511	0.17677	1.53002e-07	1.02772e-06
gene-BT_RS08225	BT1622	269.906	1.87898	0.142534	3.59708e-10	2.75429e-09
gene-BT_RS08230	BT1623	4301.62	2.63545	0.0593445	9.39521e-168	4.21563e-166
gene-BT_RS08235	BT1624	2116.58	2.89661	0.0753319	1.55208e-140	6.10894e-139
gene-BT_RS08240	BT1625	1003.75	2.47215	0.0952274	2.66748e-54	4.82621e-53
gene-BT_RS08245	BT1626	1161.75	2.16269	0.0805981	1.48092e-47	2.517e-46
gene-BT_RS08250	BT1627	567.276	2.76315	0.111153	3.99983e-57	7.41621e-56
gene-BT_RS08255	BT1628	747.062	2.73484	0.107875	1.32344e-58	2.52693e-57
gene-BT_RS08260	BT1629	183.593	2.66932	0.187846	2.07878e-19	2.14425e-18
gene-BT_RS08265	BT1630	166.293	3.12582	0.215373	1.331e-23	1.51579e-22
gene-BT_RS08270	BT1631	389.064	3.26929	0.1411	1.00989e-58	1.93649e-57
gene-BT_RS08275	BT1632	202.418	2.46377	0.177314	5.58571e-17	5.37834e-16
gene-BT_RS08280	BT1633	1244.02	-1.10425	0.0751789	0.149694	0.534351
gene-BT_RS08285	BT1634	2992.99	-0.914218	0.066164	1	1
gene-BT_RS08290	BT1635	3250.2	0.623059	0.0762483	1	1
gene-BT_RS08295	BT1636	2291.07	1.225	0.076468	0.00273455	0.0129703
gene-BT_RS24340	NA	72.0355	-1.75718	0.300593	0.00621503	0.0280552
gene-BT_RS08300	BT1637	10.0022	-0.0347897	0.56274	1	1
gene-BT_RS08305	BT1638	40.2003	-0.868006	0.341477	1	1
gene-BT_RS08310	BT1639	841.437	-1.1378	0.108162	0.17638	0.618777
gene-BT_RS08315	BT1640	26.5321	-0.536633	0.410065	1	1
gene-BT_RS08320	NA	3.64902	0.133508	0.740653	1	NA
gene-BT_RS08325	BT1641	8.16101	-0.774867	0.695685	0.841686	1
gene-BT_RS08330	BT1642	7885.78	-0.510543	0.0813523	1	1
gene-BT_RS08335	BT1644	2325.24	-0.626489	0.219792	1	1
gene-BT_RS08340	BT1645	1168.59	-0.899594	0.215183	1	1
gene-BT_RS08345	BT1646	1604.68	-1.09679	0.112764	0.347726	1
gene-BT_RS08350	BT1647	865.005	-1.20915	0.103161	0.035599	0.141858
gene-BT_RS08355	BT1648	1343.53	-0.812603	0.215868	1	1
gene-BT_RS08360	BT1649	1713.07	-0.816251	0.111495	1	1
gene-BT_RS08365	BT1650	1715.15	-1.03931	0.104965	0.653012	1
gene-BT_RS08370	BT1651	2594.14	-0.883618	0.191023	1	1
gene-BT_RS08375	BT1652	2540.86	-0.656904	0.25902	1	1
gene-BT_RS08380	BT1653	2172.95	-0.716764	0.249901	1	1
gene-BT_RS08385	BT1654	11725.1	-0.787286	0.25409	1	1
gene-BT_RS08390	BT1655	5934.4	-0.959276	0.211043	1	1
gene-BT_RS08395	BT1656	6869.3	-0.636676	0.209779	1	1
gene-BT_RS08400	BT1657	1168.27	1.53081	0.0898023	2.25092e-09	1.64493e-08
gene-BT_RS08405	BT1658	12529.5	2.71396	0.0538108	6.29844e-223	3.98044e-221
gene-BT_RS08410	BT1659	17078.6	2.60511	0.0562426	1.03772e-179	5.00673e-178
gene-BT_RS08415	BT1660	9444.88	2.82114	0.0533971	1.91321e-255	1.38461e-253
gene-BT_RS08420	BT1661	1215.31	-1.55762	0.103153	4.18739e-08	2.90849e-07
gene-BT_RS08425	BT1662	2964.1	-1.10908	0.0624742	0.0733118	0.276661
gene-BT_RS08430	BT1663	5191.33	-0.506407	0.0539358	1	1
gene-BT_RS08435	BT1664	1194.38	-0.222805	0.0744266	1	1
gene-BT_RS08440	BT1665	530.359	-0.122337	0.107673	1	1
gene-BT_RS08445	BT_t30	3.24713	-1.45319	1.54333	0.179025	NA
gene-BT_RS08450	BT1666	607.61	0.537116	0.104005	1	1
gene-BT_RS08455	BT1667	345.375	2.27235	0.156785	2.01974e-16	1.91194e-15
gene-BT_RS08460	BT1668	655.624	0.34095	0.0967657	1	1
gene-BT_RS08465	BT1669	11844.6	-0.739203	0.0447853	1	1
gene-BT_RS08470	BT1670	2279.37	-1.17498	0.0664876	0.00736784	0.0328297
gene-BT_RS08475	BT1671	1474.3	-0.661247	0.0700385	1	1
gene-BT_RS08480	BT1672	53223	-1.04157	0.0426104	0.317016	1
gene-BT_RS08485	BT1673	1501.67	-0.513257	0.0691409	1	1
gene-BT_RS08490	BT1674	769.524	-0.0819684	0.0852497	1	1
gene-BT_RS08495	BT1675	5232.05	0.713817	0.0597567	1	1
gene-BT_RS08500	BT1676	1394.06	-0.545221	0.0708603	1	1
gene-BT_RS08505	BT1677	944.766	-0.552548	0.0808549	1	1
gene-BT_RS08510	BT1678	2172.57	-0.586215	0.0621152	1	1
gene-BT_RS08515	BT1679	904.615	-0.593288	0.0851488	1	1
gene-BT_RS08520	BT1680	1258.48	-0.554862	0.0779932	1	1
gene-BT_RS08525	NA	85.9158	-0.22368	0.244339	1	1
gene-BT_RS08530	BT1681	1111.76	0.400581	0.0851025	1	1
gene-BT_RS08535	BT1682	73.5622	2.95771	0.308865	6.66343e-11	5.26388e-10
gene-BT_RS08540	BT1683	102.444	2.70881	0.249917	2.61202e-12	2.15444e-11
gene-BT_RS08545	BT1684	2068.36	1.38093	0.0692479	2.84949e-08	1.98844e-07
gene-BT_RS08550	BT1685	5996.74	0.0898506	0.0532467	1	1
gene-BT_RS08555	BT1686	36791.9	-0.377489	0.0411092	1	1
gene-BT_RS08560	BT1687	18288.3	-0.44042	0.0470362	1	1
gene-BT_RS08565	BT1688	10966	-0.445583	0.0457788	1	1
gene-BT_RS08570	BT1689	29734.4	-0.502067	0.0484892	1	1
gene-BT_RS08575	BT1690	1379.43	-0.679783	0.0874367	1	1
gene-BT_RS08580	BT1691	92880	-1.01337	0.0533437	0.772783	1
gene-BT_RS08585	BT1692	6280.94	-0.883417	0.0764874	1	1
gene-BT_RS08590	BT1693	4614.88	2.57926	0.0599222	1.46146e-153	6.12856e-152
gene-BT_RS08595	BT1694	10735.6	2.28737	0.0485264	1.7116e-155	7.31423e-154
gene-BT_RS08600	BT1695	3039.86	2.22946	0.0667519	3.6685e-76	8.27165e-75
gene-BT_RS08605	BT1696	6748.97	1.23824	0.0474174	4.27082e-07	2.79754e-06
gene-BT_RS08610	BT1697	12033.7	1.25664	0.0690717	0.000175756	0.00094107
gene-BT_RS08615	BT1698	756.157	0.861359	0.116581	1	1
gene-BT_RS24345	NA	2.12962	0.0420371	0.854035	1	NA
gene-BT_RS08625	BT1702	11.8027	-0.576172	0.561794	1	1
gene-BT_RS08630	BT1703	24.0514	-0.471065	0.398405	1	1
gene-BT_RS08635	BT1704	200.569	-1.12645	0.157906	0.360862	1
gene-BT_RS08640	BT1705	4.99282	0.0755134	0.696744	1	NA
gene-BT_RS08650	BT1706	2.60178	0.0366289	0.795995	1	NA
gene-BT_RS08655	BT1707	929.539	0.261654	0.0811049	1	1
gene-BT_RS08660	BT1708	10.425	-0.419976	0.5624	1	1
gene-BT_RS08665	BT1709	5.055	-0.0704711	0.671975	1	NA
gene-BT_RS08670	BT1710	14.5895	-0.238973	0.480799	1	1
gene-BT_RS08675	BT1711	17.6744	-0.121527	0.449978	1	1
gene-BT_RS08680	BT1712	40.6903	-0.341686	0.322257	1	1
gene-BT_RS08685	BT1713	9.4155	-0.578289	0.598487	1	1
gene-BT_RS08690	BT1714	43.4293	0.0299696	0.306854	1	1
gene-BT_RS08695	BT1715	12.8774	-0.00623098	0.504367	1	1
gene-BT_RS08700	BT1716	13.2999	0.243976	0.506006	1	1
gene-BT_RS08705	BT1717	30.881	0.764358	0.381988	1	1
gene-BT_RS08710	BT1718	74.1389	0.833767	0.267558	1	1
gene-BT_RS08715	BT1719	50.3364	0.546853	0.286202	1	1
gene-BT_RS08720	BT1720	43.8054	0.667162	0.325558	1	1
gene-BT_RS08725	BT1721	10.7008	0.589086	0.58319	1	1
gene-BT_RS08730	BT1722	12.0153	0.838061	0.583186	0.887116	1
gene-BT_RS08735	BT1723	253.351	-0.32501	0.184167	1	1
gene-BT_RS08740	BT1724	102.073	-0.132679	0.230534	1	1
gene-BT_RS08745	BT1725	80.2474	0.179005	0.259433	1	1
gene-BT_RS08750	BT1726	596.293	1.15738	0.0966143	0.089715	0.333514
gene-BT_RS08755	BT1727	1576.38	0.163314	0.100258	1	1
gene-BT_RS08760	BT1728	1726.74	-0.00590626	0.076151	1	1
gene-BT_RS08765	BT1729	5560.66	-1.18392	0.0560721	0.000896246	0.00447824
gene-BT_RS08770	BT1730	2754.3	-0.885792	0.0659036	1	1
gene-BT_RS08775	BT1731	1754.55	-0.842479	0.0697286	1	1
gene-BT_RS08780	BT1732	2011.35	-0.711039	0.0674716	1	1
gene-BT_RS08785	BT1733	51827.3	-1.11802	0.045654	0.00978633	0.0427985
gene-BT_RS08790	BT1734	3594.07	-0.636115	0.0591974	1	1
gene-BT_RS08795	BT1735	932.854	-0.98218	0.0913395	1	1
gene-BT_RS08800	BT1736	690.66	-1.20054	0.108587	0.0541063	0.210195
gene-BT_RS08805	BT1737	8468.65	-0.502092	0.0476733	1	1
gene-BT_RS08810	BT1738	544.507	-0.17676	0.10481	1	1
gene-BT_RS08815	BT1739	13542.1	-0.756119	0.0444269	1	1
gene-BT_RS08820	BT1740	3724.68	-0.363355	0.0523179	1	1
gene-BT_RS08825	BT1741	886.96	-0.0863434	0.082246	1	1
gene-BT_RS08830	BT1742	3074.38	-0.313536	0.0624919	1	1
gene-BT_RS08835	BT1743	49.2665	0.448286	0.341353	1	1
gene-BT_RS08840	BT1744	1732.61	-0.31091	0.0653455	1	1
gene-BT_RS08845	BT1745	560.754	-0.136561	0.100818	1	1
gene-BT_RS08850	BT1746	3709.18	-0.365799	0.0640706	1	1
gene-BT_RS08855	BT1747	67238.7	-0.211723	0.0461192	1	1
gene-BT_RS08860	BT1748	851.979	3.24348	0.103151	1.87407e-105	5.35601e-104
gene-BT_RS08865	BT1749	299.025	-0.864346	0.167176	1	1
gene-BT_RS08870	BT1750	233.174	-0.427274	0.19806	1	1
gene-BT_RS08875	BT1751	317.288	-0.799398	0.171025	1	1
gene-BT_RS08880	BT1752	1079.29	0.260054	0.07597	1	1
gene-BT_RS08885	BT1753	332.711	0.264408	0.125925	1	1
gene-BT_RS08890	BT1754	3945.11	0.412793	0.0530582	1	1
gene-BT_RS08895	BT1755	61.724	0.0411196	0.271942	1	1
gene-BT_RS08900	BT1756	59.4726	-0.165205	0.263506	1	1
gene-BT_RS08905	BT1757	30897.9	7.22125	0.0675825	0	0
gene-BT_RS08910	BT1758	29603.3	9.25307	0.0948751	0	0
gene-BT_RS08915	BT1759	53412.6	8.89474	0.0759217	0	0
gene-BT_RS08920	BT1760	47373.9	10.6148	0.184241	0	0
gene-BT_RS08925	BT1761	32137.2	11.0547	0.156851	0	0
gene-BT_RS08930	BT1762	38309.4	10.8297	0.135944	0	0
gene-BT_RS08935	BT1763	83499.7	11.1238	0.108332	0	0
gene-BT_RS08940	BT1764	1692.68	-0.175152	0.0751362	1	1
gene-BT_RS08945	BT1765	15253.9	7.87086	0.0893951	0	0
gene-BT_RS08950	BT1766	1824.57	-1.14538	0.0680453	0.028736	0.11637
gene-BT_RS08955	BT1767	1256.63	-0.53409	0.0815206	1	1
gene-BT_RS08960	BT1768	1949.43	-0.40715	0.0666841	1	1
gene-BT_RS08965	BT1769	2105.95	-0.248293	0.0639847	1	1
gene-BT_RS08970	BT1770	2907.99	0.108353	0.0696315	1	1
gene-BT_RS08975	BT1771	251.209	1.65963	0.150962	7.57763e-06	4.52139e-05
gene-BT_RS08980	BT1772	133.165	1.82723	0.196285	1.32876e-05	7.77333e-05
gene-BT_RS08985	BT1773	216.184	1.68518	0.16005	1.07547e-05	6.33287e-05
gene-BT_RS08990	BT1774	403.071	1.87122	0.124121	1.15759e-12	9.69047e-12
gene-BT_RS08995	BT1775	109.94	1.07618	0.22967	0.62289	1
gene-BT_RS09000	BT1776	506.822	0.780978	0.110519	1	1
gene-BT_RS09005	BT1777	631.385	1.86485	0.100003	2.87162e-18	2.85065e-17
gene-BT_RS09010	BT1778	77.1651	0.753535	0.266507	1	1
gene-BT_RS09015	BT1779	52.5833	0.290196	0.283556	1	1
gene-BT_RS09020	BT1780	86.7037	0.162827	0.222055	1	1
gene-BT_RS09025	BT1781	91.4111	-0.264173	0.239546	1	1
gene-BT_RS09030	BT1782	1437	0.154581	0.0787295	1	1
gene-BT_RS09035	BT1783	4857.69	0.42646	0.0526231	1	1
gene-BT_RS09040	BT1784	5724.06	3.71166	0.0727945	3.63554e-304	3.9787e-302
gene-BT_RS09045	BT1785	6.66726	0.310522	0.655773	1	NA
gene-BT_RS09050	BT1786	6.65769	-0.0364664	0.648493	1	NA
gene-BT_RS09055	BT1787	19.7941	-0.160591	0.427907	1	1
gene-BT_RS09060	BT1788	3.03625	-0.116552	0.750539	1	NA
gene-BT_RS09065	BT1789	7477.37	-0.528298	0.0532176	1	1
gene-BT_RS09075	BT1791	30.7728	0.690361	0.380135	1	1
gene-BT_RS09080	BT1792	933.3	1.19121	0.0861706	0.0226265	0.0934853
gene-BT_RS09085	BT1793	2018.09	1.59343	0.0914425	5.66414e-11	4.49823e-10
gene-BT_RS09090	BT1794	30.7209	0.592632	0.369842	1	1
gene-BT_RS09095	BT1795	125.12	-0.309844	0.187767	1	1
gene-BT_RS09100	BT1796	510.403	-0.161105	0.103017	1	1
gene-BT_RS09105	BT1797	1392.95	-0.0145922	0.0887466	1	1
gene-BT_RS09110	BT1798	12449.5	0.966211	0.0503934	1	1
gene-BT_RS09115	BT1799	27993.9	0.880788	0.0437475	1	1
gene-BT_RS09120	BT1800	228.386	-0.682292	0.157811	1	1
gene-BT_RS09125	BT1801	102.868	-0.297167	0.218326	1	1
gene-BT_RS09130	BT1802	111.626	0.21467	0.239983	1	1
gene-BT_RS09135	BT1803	1027.78	-1.50382	0.0875904	6.03765e-09	4.33455e-08
gene-BT_RS09140	BT1804	11344	0.251079	0.0639834	1	1
gene-BT_RS09145	BT1805	13810.1	0.138898	0.0544964	1	1
gene-BT_RS09150	BT1806	26107.3	-0.022266	0.0484809	1	1
gene-BT_RS09155	BT1807	1690.91	-0.860263	0.0702577	1	1
gene-BT_RS09160	BT1808	341.941	-1.26447	0.134641	0.0390951	0.155232
gene-BT_RS09165	BT1809	8136.34	-1.01976	0.0517645	0.675976	1
gene-BT_RS09170	BT1810	751.213	-0.14222	0.0934003	1	1
gene-BT_RS09175	BT1811	400.934	1.79375	0.126308	1.78507e-10	1.38815e-09
gene-BT_RS09180	BT1812	3926.59	1.90411	0.0589587	1.91277e-53	3.39232e-52
gene-BT_RS09185	BT1813	2414.31	0.109454	0.0606937	1	1
gene-BT_RS09190	BT1814	1755.3	-0.103672	0.0724389	1	1
gene-BT_RS09195	BT1815	2043.75	-0.535416	0.0646899	1	1
gene-BT_RS09200	BT1816	189.956	-0.0154653	0.162398	1	1
gene-BT_RS09205	BT1817	234.667	0.441038	0.159421	1	1
gene-BT_RS09210	BT1818	427.771	0.325688	0.110883	1	1
gene-BT_RS09215	BT1819	1830.91	2.14801	0.0734462	1.96227e-55	3.56466e-54
gene-BT_RS09225	BT1821	1767.88	2.28798	0.0758263	4.0536e-65	8.38179e-64
gene-BT_RS09235	BT1823	956.234	1.13505	0.0845515	0.0976255	0.361126
gene-BT_RS09240	BT1824	659.195	1.01628	0.0919147	0.810166	1
gene-BT_RS09245	BT1825	254.096	0.963359	0.145055	1	1
gene-BT_RS09250	BT1826	674.111	0.0239143	0.110143	1	1
gene-BT_RS09255	BT1827	1375.57	2.22887	0.0827414	2.62407e-50	4.56364e-49
gene-BT_RS09260	BT1828	2147.91	0.178512	0.0655457	1	1
gene-BT_RS09265	BT1829	57711.2	0.261899	0.154689	1	1
gene-BT_RS09270	BT1830	9897.02	0.469746	0.0786337	1	1
gene-BT_RS09275	BT1831	1897.51	1.28006	0.072194	8.50366e-05	0.000469323
gene-BT_RS09280	BT1832	1965.97	1.20014	0.07171	0.00450346	0.0207677
gene-BT_RS09285	BT1833	4480.47	-0.695923	0.0532743	1	1
gene-BT_RS09290	NA	569.163	1.6147	0.114538	4.93071e-08	3.39327e-07
gene-BT_RS09295	BT1834	4869.05	-1.67691	0.0543963	1.11612e-35	1.56991e-34
gene-BT_RS09300	BT1835	2381.69	-1.87456	0.0653357	3.65703e-41	5.6583e-40
gene-BT_RS09305	BT1836	2384.35	-1.83382	0.0681179	9.75261e-35	1.3548e-33
gene-BT_RS09310	BT1837	1296.87	-1.69372	0.0768711	1.03763e-19	1.08276e-18
gene-BT_RS09315	BT1838	4514.83	-0.0325516	0.0698312	1	1
gene-BT_RS09320	BT1839	361.564	0.580216	0.130661	1	1
gene-BT_RS09325	BT1840	6738.3	-0.802724	0.0507911	1	1
gene-BT_RS09330	BT1841	3016.55	0.972524	0.0703769	1	1
gene-BT_RS09335	BT1842	2385.16	1.68911	0.0758739	6.51791e-20	6.81722e-19
gene-BT_RS09340	BT1843	16496.6	-0.35031	0.0554734	1	1
gene-BT_RS09345	BT1844	2677.63	-0.36341	0.0718346	1	1
gene-BT_RS09350	BT1845	1307.59	0.0331895	0.0774428	1	1
gene-BT_RS09355	BT1846	5957.88	0.205998	0.0550158	1	1
gene-BT_RS09360	BT1847	10565.1	1.18218	0.0495394	0.000223553	0.00119273
gene-BT_RS09365	BT1848	886.676	-0.667149	0.0830793	1	1
gene-BT_RS09370	BT1850	925.269	-1.13321	0.0925759	0.132187	0.477169
gene-BT_RS09375	BT1851	1881.7	0.513669	0.0661461	1	1
gene-BT_RS09380	BT1852	2155.01	-0.178365	0.0669012	1	1
gene-BT_RS09385	BT1853	2653.46	-0.159539	0.0584454	1	1
gene-BT_RS09390	BT1854	1142.33	-0.239359	0.0737083	1	1
gene-BT_RS09395	BT1855	826.874	-0.418887	0.0848163	1	1
gene-BT_RS09400	BT1856	2166.56	0.457342	0.0632198	1	1
gene-BT_RS09405	BT1857	14468.5	-1.22934	0.181734	0.163348	0.575761
gene-BT_RS09410	BT1858	8648.67	-1.20604	0.084534	0.0124403	0.0535254
gene-BT_RS09415	BT1859	3708.63	-1.28169	0.077499	0.000222959	0.00119097
gene-BT_RS09420	BT1860	10724.3	-1.38312	0.0632676	1.071e-09	7.96948e-09
gene-BT_RS09425	BT1861	11819	-1.53166	0.0850083	2.64693e-10	2.03718e-09
gene-BT_RS09430	BT1862	8807.51	0.0551717	0.0853458	1	1
gene-BT_RS09435	NA	385.793	-1.62453	0.119848	1.16052e-07	7.83043e-07
gene-BT_RS09440	BT_r05	17561.4	-0.428891	0.258373	1	1
gene-BT_RS09445	BT_t31	760.29	-0.982517	0.0957791	1	1
gene-BT_RS09450	BT_t32	1254.73	-1.36423	0.0928677	6.50272e-05	0.000361558
gene-BT_RS09455	BT_r06	95516.1	0.252114	0.0668672	1	1
gene-BT_RS09460	BT1864	6.3077	0.111958	0.653752	1	NA
gene-BT_RS09465	BT1865	9.45124	1.51709	0.772514	0.221379	0.758267
gene-BT_RS09470	BT1866	2.6205	0.428653	0.857581	0.900808	NA
gene-BT_RS09475	BT1867	6.87144	1.84723	0.98899	0.124086	NA
gene-BT_RS09480	BT1868	47.3976	-0.488023	0.322965	1	1
gene-BT_RS09485	BT1869	385.166	1.34489	0.123703	0.00403449	0.0186434
gene-BT_RS09490	BT1870	348.525	0.851045	0.132848	1	1
gene-BT_RS09495	BT1871	2909.51	1.0626	0.0614268	0.288275	0.948306
gene-BT_RS09500	BT1872	1986.71	-0.265952	0.0660863	1	1
gene-BT_RS09505	BT1873	165.577	2.36909	0.199084	2.13689e-12	1.76579e-11
gene-BT_RS09510	BT1874	168.034	2.94505	0.200455	9.35225e-23	1.05969e-21
gene-BT_RS09515	BT1875	251.559	2.66021	0.160576	1.61806e-25	1.90557e-24
gene-BT_RS09520	BT1876	187.23	2.22578	0.176846	1.71832e-12	1.4278e-11
gene-BT_RS09525	BT1877	161.093	1.58208	0.177864	0.000675396	0.00340124
gene-BT_RS09530	BT1878	6082.22	1.01599	0.0637441	0.768329	1
gene-BT_RS09535	BT1879	6447.23	1.12196	0.0511262	0.015487	0.065805
gene-BT_RS09540	BT1880	3763.56	0.582861	0.0624853	1	1
gene-BT_RS09545	BT1881	4949.7	0.205602	0.0551022	1	1
gene-BT_RS09550	BT1882	5764.6	-0.0633117	0.055246	1	1
gene-BT_RS09555	BT_t33	3.23804	-0.00639722	0.741601	1	NA
gene-BT_RS09560	BT1883	403.363	-0.578048	0.13015	1	1
gene-BT_RS09565	BT1884	40.7346	-1.50336	0.364112	0.0997559	0.368399
gene-BT_RS09570	BT1885	132.559	-3.0498	0.277245	3.56285e-14	3.17193e-13
gene-BT_RS09575	BT1886	639.424	-1.28438	0.402481	0.315834	1
gene-BT_RS09580	BT1887	2792.46	0.0595276	0.201817	1	1
gene-BT_RS09585	BT1888	535.995	-0.443382	0.10753	1	1
gene-BT_RS09590	BT1889	389.787	-0.548353	0.12673	1	1
gene-BT_RS09595	BT1890	35.5847	-2.03054	0.418772	0.00576981	0.0262301
gene-BT_RS09600	BT1891	55.3513	-1.10839	0.290566	0.561671	1
gene-BT_RS09605	BT1892	111.607	-0.888333	0.208803	1	1
gene-BT_RS09610	BT1893	79.7688	0.116218	0.235453	1	1
gene-BT_RS09615	BT1894	512.998	0.862021	0.117263	1	1
gene-BT_RS09620	BT1895	2399.61	0.75063	0.0647934	1	1
gene-BT_RS09625	BT1896	6177.17	0.763659	0.0535206	1	1
gene-BT_RS09630	BT1897	745.946	-0.406606	0.0880427	1	1
gene-BT_RS09635	BT1898	773.046	-0.986743	0.0884793	1	1
gene-BT_RS09640	BT1899	879.327	-0.729911	0.0835559	1	1
gene-BT_RS09645	BT1900	20.219	-0.610942	0.509525	1	1
gene-BT_RS09650	BT1901	12.5897	-0.0153498	0.502009	1	1
gene-BT_RS09655	BT1902	6.57648	-0.433838	0.664287	1	NA
gene-BT_RS09660	NA	168.3	2.52531	0.220446	1.43443e-12	1.19856e-11
gene-BT_RS09665	BT1904	419.15	-0.511791	0.115907	1	1
gene-BT_RS09670	BT1905	88.7469	-1.25395	0.23323	0.208366	0.718079
gene-BT_RS09675	BT1906	228.133	-0.762715	0.151115	1	1
gene-BT_RS09680	BT1907	551.699	0.042626	0.0967793	1	1
gene-BT_RS09685	BT1908	7934.59	2.73092	0.0551391	6.3484e-217	3.79804e-215
gene-BT_RS09690	BT1910	592.146	-0.339532	0.0961335	1	1
gene-BT_RS09695	BT1911	13825.7	3.90751	0.0563329	0	0
gene-BT_RS09700	BT1913	2076.21	0.999668	0.0685049	0.966699	1
gene-BT_RS09705	BT1914	7751.98	4.46056	0.0765209	0	0
gene-BT_RS09710	BT1915	4419.62	0.275605	0.0683637	1	1
gene-BT_RS09715	BT1916	693.208	0.159986	0.0946107	1	1
gene-BT_RS09720	BT1917	5251.06	0.121568	0.0595056	1	1
gene-BT_RS09725	BT1918	1831.63	3.62751	0.0850197	4.9601e-210	2.85333e-208
gene-BT_RS09730	BT1919	5535.17	3.22069	0.0757359	9.05285e-190	4.72327e-188
gene-BT_RS09740	BT1923	8263.81	-0.971179	0.0475817	1	1
gene-BT_RS09745	BT1924	1332.99	2.09066	0.0773421	1.72618e-45	2.83713e-44
gene-BT_RS09750	BT1925	9.02935	0.452377	0.615187	1	1
gene-BT_RS09755	BT1926	179.316	1.85832	0.176733	6.33953e-07	4.11062e-06
gene-BT_RS09760	BT1927	241.027	1.9233	0.152619	7.19404e-10	5.41605e-09
gene-BT_RS09770	BT1928	69.47	-0.0298234	0.265995	1	1
gene-BT_RS09775	BT1929	48.7142	-0.436513	0.329739	1	1
gene-BT_RS09780	BT1930	4.93982	-0.446325	0.793365	1	NA
gene-BT_RS09785	NA	4.7144	0.457861	0.777023	1	NA
gene-BT_RS24350	NA	6.38094	-0.77752	0.824879	0.701814	NA
gene-BT_RS09795	BT1931	5273.22	-0.200163	0.0560102	1	1
gene-BT_RS09800	BT1932	61.5042	0.684708	0.279271	1	1
gene-BT_RS09810	BT1934	2608.98	-0.154225	0.0666152	1	1
gene-BT_RS09815	BT1935	2619.35	-0.100385	0.0579726	1	1
gene-BT_RS09820	BT1936	3358.84	-0.112209	0.0582185	1	1
gene-BT_RS09825	BT1937	1601.61	-0.204389	0.0744316	1	1
gene-BT_RS09830	BT1938	1241.74	-0.161089	0.074362	1	1
gene-BT_RS09835	BT1939	2429.62	-0.107419	0.0643073	1	1
gene-BT_RS09840	BT1940	1287.91	-0.118264	0.0732754	1	1
gene-BT_RS24565	BT1941	30.0009	1.25482	0.390215	0.351588	1
gene-BT_RS09850	BT1942	30.5508	1.33933	0.409495	0.259752	0.868484
gene-BT_RS09860	BT1945	16.4706	1.09634	0.53587	0.573113	1
gene-BT_RS24570	NA	3.89769	0.895146	0.94766	0.521029	NA
gene-BT_RS09870	BT1947	6.66012	0.14154	0.640079	1	NA
gene-BT_RS09885	BT1949	26.9707	-0.619748	0.43786	1	1
gene-BT_RS09890	BT1950	52.1869	-1.30849	0.317418	0.22852	0.780342
gene-BT_RS09895	BT1951	89.0774	-0.937424	0.256693	1	1
gene-BT_RS09900	BT1952	132.527	-0.907136	0.18995	1	1
gene-BT_RS09905	BT1953	338.502	-0.673171	0.122231	1	1
gene-BT_RS09910	BT1954	174.764	-0.647295	0.172229	1	1
gene-BT_RS09915	BT1955	650.935	-0.369178	0.100463	1	1
gene-BT_RS09920	BT1956	665.749	-0.299553	0.102751	1	1
gene-BT_RS09925	BT1957	756.305	0.0210923	0.0984666	1	1
gene-BT_RS24580	BT1959	3.12	0.0417221	0.7806	1	NA
gene-BT_RS09945	BT1963	619.971	-0.433258	0.100955	1	1
gene-BT_RS09950	BT1964	101.07	-2.19409	0.241015	3.08867e-07	2.0471e-06
gene-BT_RS09955	BT1965	105.518	-2.30635	0.271945	6.15103e-07	3.99995e-06
gene-BT_RS09960	BT1966	222.423	-3.09661	0.204907	5.46983e-25	6.3484e-24
gene-BT_RS09965	BT1967	65.3038	-2.64152	0.320864	1.00715e-07	6.81612e-07
gene-BT_RS09970	BT1968	766.576	-0.244007	0.0848599	1	1
gene-BT_RS09975	BT1969	27024.8	-0.313497	0.054286	1	1
gene-BT_RS24355	NA	99.1379	-0.753622	0.215721	1	1
gene-BT_RS09980	BT1970	41924.2	-1.80504	0.0498624	4.96236e-59	9.59746e-58
gene-BT_RS09985	BT1971	17044.1	2.48336	0.0597174	1.64935e-136	6.2717e-135
gene-BT_RS09990	BT1972	5679.11	-0.478236	0.0516401	1	1
gene-BT_RS09995	BT1973	3350.17	0.0690795	0.0699999	1	1
gene-BT_RS10000	BT1974	11572.7	-0.673954	0.0492598	1	1
gene-BT_RS10005	BT1975	4381.93	-1.43209	0.0531962	3.33033e-16	3.11966e-15
gene-BT_RS10010	BT_197	2454.01	0.0487617	0.0585695	1	1
gene-BT_RS24360	NA	346.587	-0.822245	0.12236	1	1
gene-BT_RS10015	BT1977	2512.56	-0.470986	0.0660583	1	1
gene-BT_RS10020	BT1978	2320.65	0.0986988	0.0691487	1	1
gene-BT_RS10025	BT1979	20357.3	0.770228	0.0571155	1	1
gene-BT_RS10030	BT1980	1134.24	-0.007363	0.0878584	1	1
gene-BT_RS10035	BT1981	4.23135	-0.408562	0.812814	1	NA
gene-BT_RS10040	BT1982	9.58372	-0.123714	0.604381	1	1
gene-BT_RS10045	BT1983	493.38	-1.04321	0.10741	0.632371	1
gene-BT_RS10050	BT1984	109.507	-0.120063	0.20113	1	1
gene-BT_RS10055	BT1985	193.692	-0.15653	0.16396	1	1
gene-BT_RS10060	BT1986	2886.87	2.74425	0.0673587	2.52268e-148	1.00171e-146
gene-BT_RS10065	BT1987	123.059	0.969996	0.204982	1	1
gene-BT_RS10070	BT1988	22.7034	-0.266209	0.411649	1	1
gene-BT_RS10075	BT1989	62.2204	-0.0181276	0.263002	1	1
gene-BT_RS10095	BT1992	5.93358	0.0369229	0.639728	1	NA
gene-BT_RS10100	BT1993	709.484	0.450327	0.0928685	1	1
gene-BT_RS24585	NA	128.081	-0.0144906	0.190986	1	1
gene-BT_RS10110	BT1996	100.273	-0.282974	0.215912	1	1
gene-BT_RS10115	BT1997	3.34199	0.273066	0.799731	1	NA
gene-BT_RS10120	BT1998	5219.87	-3.55897	0.0750767	5.40147e-255	3.84705e-253
gene-BT_RS10125	BT1999	434.954	-3.8804	0.166886	2.46032e-67	5.15862e-66
gene-BT_RS10130	BT2000	5384.89	1.90166	0.0533699	2.53453e-64	5.1459e-63
gene-BT_RS10135	BT2001	9067.67	-0.461546	0.0506845	1	1
gene-BT_RS10140	BT2002	6688.2	-0.333145	0.0540922	1	1
gene-BT_RS10145	BT2003	2383.38	-1.25538	0.0609453	2.23208e-05	0.000128402
gene-BT_RS10150	BT2004	1464.81	-1.14245	0.0694727	0.0356675	0.141879
gene-BT_RS10155	BT2005	7560.23	-1.1121	0.0514857	0.0273299	0.111178
gene-BT_RS10160	BT2006	4901.58	-0.823836	0.0553616	1	1
gene-BT_RS10165	BT2007	4079.2	-0.683292	0.0550451	1	1
gene-BT_RS10170	BT2008	7056.01	-0.935838	0.051244	1	1
gene-BT_RS10175	BT2009	2649.68	-1.06137	0.0595117	0.282852	0.931151
gene-BT_RS10180	BT2010	277.196	-1.22404	0.149902	0.108654	0.398959
gene-BT_RS10185	BT2011	1365.58	-1.23799	0.0762737	0.00149119	0.00729658
gene-BT_RS10190	BT2012	1731.35	-0.63998	0.0727854	1	1
gene-BT_RS10195	BT2013	1912.26	-1.05125	0.0726559	0.448494	1
gene-BT_RS10205	BT2016	8709.05	-0.949279	0.0500521	1	1
gene-BT_RS10210	BT2017	6463.76	-0.988574	0.0523772	1	1
gene-BT_RS10215	BT2018	969.157	-0.596858	0.0954153	1	1
gene-BT_RS10220	BT2019	1843.3	1.23281	0.108505	0.0261195	0.106641
gene-BT_RS10225	BT2020	123.036	0.522537	0.192987	1	1
gene-BT_RS10230	BT2021	13.9362	-1.30336	0.598162	0.346407	1
gene-BT_RS10235	NA	8.37247	0.293699	0.602617	1	1
gene-BT_RS24590	NA	41.8819	-0.740596	0.384235	1	1
gene-BT_RS24595	NA	4.97244	-1.06137	1.04564	0.389641	NA
gene-BT_RS10245	BT2024	11.9844	-1.56566	0.784264	0.198423	0.688471
gene-BT_RS24600	NA	3.3211	-1.16149	1.19092	0.297596	NA
gene-BT_RS24365	NA	2.00611	-0.677335	1.07088	0.444277	NA
gene-BT_RS10260	BT2026	24.8632	-0.629566	0.416473	1	1
gene-BT_RS10265	BT2027	5.20311	-0.200854	0.693317	1	NA
gene-BT_RS24605	BT2028	5.18501	-1.05198	0.898044	0.463124	NA
gene-BT_RS10275	BT2029	59.646	1.07216	0.306179	0.652133	1
gene-BT_RS10280	BT2030	1723.4	-0.127961	0.0820153	1	1
gene-BT_RS10285	NA	1373.95	-0.545802	0.0740674	1	1
gene-BT_RS10295	BT2033	1650	0.918166	0.10262	1	1
gene-BT_RS10300	BT2034	1967.43	-0.248301	0.0732026	1	1
gene-BT_RS10305	BT2035	7865.28	-1.38933	0.0528838	1.34371e-13	1.16619e-12
gene-BT_RS10310	BT2036	4108.43	-0.0593507	0.0553851	1	1
gene-BT_RS10315	NA	651.619	0.0444168	0.0935198	1	1
gene-BT_RS10320	BT2037	1014.51	-0.00739705	0.0774015	1	1
[truncated: 2,672 more rows]

## Sheet: Table S3
BT1871 homologs in other Bacteroides species
Species	strain	No. of BT1871 homologues (Blastp, >95% coverage and >50% identity)	Locus tag	% identity
B. thetaiotaomicron	VPI 5482	1	BT1871	100
B. caccae	ATCC 43185	1	BACCAC_03777	85
B. ovatus	ATCC 8483	2	BACOVA_02959, BACOVA_02767	87, 56
B. intestinalis	DSM 17393	1	BACINT_02832	56
B. uniformis	ATCC 8492	1	BACUNI_03143	58
B. faecis	WAL 8736	1	KQP61_10690	94

## Sheet: Table S4
Strains
Strain ID for this study	Bacterial strain	Genotype	Description	Source
S17-1 𝛌 pir	E. coli (Migula) Castellani and Chalmers	thi pro hdsR hdsM+ recA, chromosomal insertion of RP4-2 (Tc::Mu Km::Tn7), AmpS	E. coli transformation strain used to conjugate plasmids into Bacteroides strains.	(1)
AA0014	Bacteroides thetaiotaomicron VPI-5482	Δtdk dupl+	Wildtype deletion background for tdk (BT2275)-based gene knockout method. Also contains duplication of the BT1871-BT1872 locus.	(2)
AA1982	Bacteroides thetaiotaomicron VPI-5482	Δtdk dupl-	Wildtype deletion background for tdk (BT2275)-based gene knockout method. Contains single copy of the BT1871-BT1872 locus.	This study
AA1674	Bacteroides thetaiotaomicron VPI-5482	ΔrbpBΔtdk dupl+	rbpB (BT1887) deletion strain made in a dupl+ background strain.	This study
AA1666	Bacteroides thetaiotaomicron VPI-5482	ΔrbpBΔtdk dupl-	rbpB (BT1887) deletion strain made in a dupl- background strain.	This study
AA1774	Bacteroides thetaiotaomicron VPI-5482	ΔBT1871Δtdk dupl-	BT1871 deletion strain made in AA0014.	This study
AB2027	Bacteroides thetaiotaomicron VPI-5482	ΔBT1876Δtdk dupl-	BT1876 deletion strain made with pAB010 in AA1982.	This study
AB2035	Bacteroides thetaiotaomicron VPI-5482	Δtdk dupl- ΔBT1876_att1::pNBU2_BT1876	BT1876 complementation strain made by integrating pAB014 in attachment site 1 of AB2027.	This study
AB2048	Bacteroides thetaiotaomicron VPI-5482	ΔBT1876ΔBT1871Δtdk dupl-	BT1876 deletion strain made with pAB010 in AA1774.	This study
AB2060	Bacteroides thetaiotaomicron VPI-5482	ΔBT2851Δtdk dupl-	BT2851 deletion strain made with pAB033 in AA1982.	This study
AB2064	Bacteroides thetaiotaomicron VPI-5482	ΔBT2851ΔBT1871Δtdk dupl-	BT2851 BT1871 double deletion strain made with pAB033 in AA1774.	This study
AB2062	Bacteroides thetaiotaomicron VPI-5482	ΔBT3131Δtdk dupl-	BT3131 deletion strain made with pAB034 in AA1982.	This study
AB2066	Bacteroides thetaiotaomicron VPI-5482	ΔBT3131ΔBT1871Δtdk dupl-	BT3131 BT1871 double deletion strain made with pAB034 in AA1774.	This study
AB2080	Bacteroides thetaiotaomicron VPI-5482	ΔBT2157Δtdk dupl-	BT2157 deletion strain made with pAB038 in AA1982.	This study
AB2076	Bacteroides thetaiotaomicron VPI-5482	ΔBT2157ΔBT1871Δtdk dupl-	BT2157 BT1871 double deletion strain made with pAB038 in AA1774.	This study
AB2074	Bacteroides thetaiotaomicron VPI-5482	ΔBT2158Δtdk dupl-	BT2158 deletion strain made with pAB041 in AA1982.	This study
AB2078	Bacteroides thetaiotaomicron VPI-5482	ΔBT2158ΔBT1871Δtdk dupl-	BT2158 BT1871 double deletion strain made with pAB041 in AA1774.	This study
AB2181	Bacteroides thetaiotaomicron VPI-5482	ΔBT1754Δtdk dupl-	BT1754 deletion strain made with pAB092 in AA1982.	This study
AA1758	Bacteroides thetaiotaomicron VPI-5482	ΔBT1758Δtdk dupl-	BT1758 deletion strain made with pExchange_tdk_erm_BT1758KO in AA1982.	This study
AA1766	Bacteroides thetaiotaomicron VPI-5482	ΔBT1759Δtdk dupl-	BT1759 deletion strain made with pExchange_tdk_erm_BT1759KO in AA1982.	This study
AB2100	Bacteroides thetaiotaomicron VPI-5482	ΔBT1760Δtdk dupl-	BT1760 deletion strain made with pAB041 in AA1982.	This study
AB2168	Bacteroides thetaiotaomicron VPI-5482	ΔBT1765Δtdk dupl-	BT1765 deletion strain made with pAB054 in AA1982.	This study
AB2169	Bacteroides thetaiotaomicron VPI-5482	ΔBT3082Δtdk dupl-	BT3082 deletion strain made with pAB056 in AA1982.	This study
AB2129	Bacteroides thetaiotaomicron VPI-5483	ΔBT1759ΔBT1760ΔBT1765ΔBT3082Δtdk dupl-	BT1759 BT1760 BT1765 BT3082 deletion strain (Δsucrase) made in AA1982.	This study
AB2131	Bacteroides thetaiotaomicron VPI-5484	ΔBT1759ΔBT1760ΔBT1765ΔBT3082ΔBT1871Δtdk dupl-	BT1759 BT1760 BT1765 BT3082 BT1871 deletion strain (ΔsucraseΔBT1871) made in AA1774.	This study
AB2094	Bacteroides thetaiotaomicron VPI-5485	ΔBT4338Δtdk dupl-	BT4338 deletion strain made with pAB044 in AA1982.	This study
AB2098	Bacteroides thetaiotaomicron VPI-5486	ΔBT4338ΔBT1876Δtdk dupl-	BT4338 BT1876 deletion strain made with pAB044 in AB2027.	This study
AB2149	Bacteroides thetaiotaomicron VPI-5482	Δtdk dupl- ΔBT1871::pNBU2_BF_rpoD_BT1871	BT1871 expression strain made by integrating pAB074 in AA1774.	This study
AA0175	Bacteroides ovatus ATCC 8483	WT	Type strain of Bacteroides ovatus.	This study
AB2177	Bacteroides ovatus ATCC 8483	ΔBACOVA_02959ΔBACOVA_02767	BACOVA_02959 BACOVA_02767 double deletion strain made with pAB068 and pAB090 in AA0175.	This study
AA0164	Bacteroides caccae ATCC 43185	WT	Type strain of Bacteroides caccae.	This study
AA0366	Bacteroides faecis WAL 8736	WT	Strain of Bacteroides faecis.	This study
AA0185	Bacteroides uniformis ATCC 8492	WT	Type strain of Bacteroides uniformis.	This study
AA0174	Bacteroides intestinalis DSM 17393	WT	Type strain of Bacteroides intestinalis.	This study
AA0162	Bacteroides fragilis 638R	WT	Strain of Bacteroides fragilis.	This study
AB2148	Bacteroides fragilis 638R	WT::pNBU2_BF_rpoD_BT1871	BT1871 expression strain made by integrating pAB074 in AA0162.	This study
AA0172	Bacteroides eggerthii DSM 20697	WT	Type strain of Bacteroides eggerthii.	This study
AB2152	Bacteroides eggerthii DSM 20697	WT::pNBU2_BF_rpoD_BT1871	BT1871 expression strain made by integrating pAB074 in AA0172.	This study
		WT - Wild Type
1. Simon R, Priefer U, Pühler A. 1983. A broad host range mobilization system for in vivo genetic engineering: transposon mutagenesis in gram negative bacteria. Nat Biotechnol 1:784–791.
2. Koropatkin NM, Martens EC, Gordon JI, Smith TJ. 2008. Starch catabolism by a prominent human gut symbiont Is directed by the recognition of amylose helices. Structure 16:1105–1115.

## Sheet: Table S5 
Plasmids
Plasmid ID for this study	Plasmid name extended	Description	Source
pAA086	pExchange_bla_tdk_ermG	Parent suicide vector used for making knockouts using allelic exchange using FUdR counter selection.	(1)
pAA1824	pLGB13_bla_ermG	Parent suicide vector used for making knockouts using allelic exchange using atc counter selection	(2)
pAB010	pLGB13_BT1876	BT1876 knockout suicide vector	This study
pAB033	pLGB13_BT2851	BT2851 knockout suicide vector	This study
pAB034	pLGB13_BT3131	BT3131 knockout suicide vector	This study
pAB038	pLGB13_BT2157	BT2157 knockout suicide vector	This study
pAB041	pLGB13_BT2158	BT2158 knockout suicide vector	This study
pAB042	pLGB13_BT1877	BT1877 knockout suicide vector	This study
pAB067	pLGB13_BT1877_KO2	BT1877 knockout suicide vector for use in BT1876 knockout background	This study
pAB044	pLGB13_BT4338	BT4338 knockout suicide vector	This study
pAB092	pLGB13_BT1754	BT1754 knockout suicide vector	This study
pAA1746	pExchange_BT1758_KO	BT1758 knockout suicide vector	This study
pAA1750	pExchange_BT1759_KO	BT1759 knockout suicide vector	This study
pAB048	pLGB13_BT1759	BT1759 knockout suicide vector for use in BT1760 knockout background	This study
pAB046	pLGB13_BT1760	BT1760 knockout suicide vector	This study
pAB054	pLGB13_BT1765	BT1765 knockout suicide vector	This study
pAB056	pLGB13_BT3082	BT3082 knockout suicide vector	This study
pAB068	pLGB13_BACOVA_02959	BACOVA_02959 knockout suicide vector	This study
pAB090	pLGB13_BACOVA_02767	BACOVA_02767 knockout suicide vector	This study
pAA0088	pNBU2_bla_ermG	Parent vector for complementation. Integrates into one of two attachment (att) sites in Bacetroides genomes
pAB014	pNBU2_BT1876	BT1876 complement vector.	This study
pAB074	pNBU2_BF_rpoD_BT1871	Heterologous vector for BT1871 expression. Contains 300 bp upstream of the B. fragilis 683R rpodD gene fused to the BT1871 coding sequence and terminator sequence.	This study
pMiniT 2.0	pMiniT 2.0	Cloning vector for 5' RACE PCR amplicons.	NEB
1. Koropatkin NM, Martens EC, Gordon JI, Smith TJ. 2008. Starch catabolism by a prominent human gut symbiont Is directed by the recognition of amylose helices. Structure 16:1105–1115.
2. García-Bayona L, Comstock LE. 2019. Streamlined genetic manipulation of diverse Bacteroides and Parabacteroides isolates from the human gut microbiota. mBio 10:e01762-19.

## Sheet: Table S6
Oligonucleotides
Oligo name for this study	Description (all are DNA oligos unless stated otherwise)	sequence (5' -> 3')	Source
pLGB13_scr_F	Forward screening primer for inserts in pLGB13	CTGATTATACTTGGGGTGACGAG	This study
pLGB13_scr_r	Reverse screening primer for inserts in pLGB13	GTTCGGAAATAGAACAGGCACAAG	This study
NBU2_att1_F	pNBU2 integrase attachment site 1 check forward primer	CCTTTGCACCGCTTTCAACG	(1)
NBU2_att1_R	pNBU2 integrase attachment site 1 check reverse primer	TCAACTAAACATGAGATACTAGC	(1)
NBU2_att2_F	pNBU2 integrase attachment site 2 check forward primer	TATCCTATTCTTTAGAGCGCAC	(1)
NBU2_att2_R	pNBU2 integrase attachment site 2 check reverse primer	GGTGTACCTGGCATTGAAGG	(1)
BT1876_KO_UP_F	Used to build pAB010. Forward primer for amplification of upstream BT1876 flank.	CGTAGAAGCCAGCAGACCTTCAGTCAGATAG	This study
BT1876_KO_UP_R	Used to build pAB010. Reverse primer for amplification of upstream BT1876 flank.	CCATCACTGGAAGATAGGCAATTAGTCGACGATGGAAAGACCTTTACTG	This study
BT1876_KO_DOWN_F	Used to build pAB010. Forward primer for amplification of downstream BT1876 flank.	CGGTGTAAGATTAGCATTATGAGTGGATCCGAAGTTCGGTGAAGCTGC	This study
BT1876_KO_DOWN_R	Used to build pAB010. Reverse primer for amplification of downstream BT1876 flank.	GACTGAAGGTCTGCTGGCTTCTACGGAAAAAATG	This study
BT1876_gscr_F	Forward screening primer to check BT1876 deletion.	GAGATGTCCGAAATCTTCCGG	This study
BT1876_gscr_R	Reverse screening primer to check BT1876 deletion.	CACGCTCATTTGAGTAAGTACCTG	This study
BT2851_KO_UP_F	Used to build pAB033. Forward primer for amplification of upstream BT2851 flank.	CGGTGTAAGATTAGCATTATGAGTGTCTTTGGAGAACTCACTGACC	This study
BT2851_KO_UP_R	Used to build pAB033. Reverse primer for amplification of upstream BT2851 flank.	CTTAGTATCACCGGTCAGCGTCTGAACAGC	This study
BT2851_KO_DOWN_F	Used to build pAB033. Forward primer for amplification of downstream BT2851 flank.	TCAGACGCTGACCGGTGATACTAAGGAAACAGATTAAAAAAAG	This study
BT2851_KO_DOWN_R	Used to build pAB033. Reverse primer for amplification of downstream BT2851 flank.	CCATCACTGGAAGATAGGCAATTAGGGGATGGCAGACAATTCTG	This study
BT2851_gscr_F	Forward screening primer to check BT2851 deletion.	CTGCAAACCTCACAAAGTTTGC	This study
BT2851_gscr_R	Reverse screening primer to check BT2851 deletion.	TGGAGAAGCTTATTCGCTGAG	This study
BT3131_KO_UP_F	Used to build pAB034. Forward primer for amplification of upstream BT3131 flank.	CGGTGTAAGATTAGCATTATGAGTGCACTTCCGTACCTTTCACTTC	This study
BT3131_KO_UP_R	Used to build pAB034. Reverse primer for amplification of upstream BT3131 flank.	TCTTTTGCAGGCTACACAGCAGCTCAACAGC	This study
BT3131_KO_DOWN_F	Used to build pAB034. Forward primer for amplification of downstream BT3131 flank.	GAGCTGCTGTGTAGCCTGCAAAAGAGAAAAAG	This study
BT3131_KO_DOWN_R	Used to build pAB034. Reverse primer for amplification of downstream BT3131 flank.	CCATCACTGGAAGATAGGCAATTAGTTATAAGATTCCCGCAGC	This study
BT3131_gscr_F	Forward screening primer to check BT3131 deletion.	GTATTCCGGTTATAGTCGTAGCC	This study
BT3131_gscr_R	Reverse screening primer to check BT3131 deletion.	CCAAAGAAGGTACTCCGAAAGG	This study
BT2157_KO_UP_F	Used to build pAB038. Forward primer for amplification of upstream BT2157 flank.	CGGTGTAAGATTAGCATTATGAGTGTGCAACAAGATGCTTCAC	This study
BT2157_KO_UP_R	Used to build pAB038. Reverse primer for amplification of upstream BT2157 flank.	CCATTAGCTTGTGATGACGTTTGGTTCCGC	This study
BT2157_KO_DOWN_F	Used to build pAB038. Forward primer for amplification of downstream BT2157 flank.	ACCAAACGTCATCACAAGCTAATGGATAAAATACTTTC	This study
BT2157_KO_DOWN_R	Used to build pAB038. Reverse primer for amplification of downstream BT2157 flank.	CCATCACTGGAAGATAGGCAATTAGAAATCGGCGAAGTAACCAAAG	This study
BT2157_gscr_F	Forward screening primer to check BT2157 deletion.	GTTTTAGACTGTGCCATGGCCG	This study
BT2157_gscr_R	Reverse screening primer to check BT2157 deletion.	ACTCAGAACCTGCATTAAGGACGG	This study
BT2158_KO_UP_F	Used to build pAB041. Forward primer for amplification of upstream BT2158 flank.	TAAGATTAGCATTATGAGTGGCATATCATTCTGTCATTCAG	This study
BT2158_KO_UP_R	Used to build pAB041. Reverse primer for amplification of upstream BT2158 flank.	AGCAGGAATCCATAATTATCGTGAAGGATGG	This study
BT2158_KO_DOWN_F	Used to build pAB041. Forward primer for amplification of downstream BT2158 flank.	GATAATTATGGATTCCTGCTAAAGCAGC	This study
BT2158_KO_DOWN_R	Used to build pAB041. Reverse primer for amplification of downstream BT2158 flank.	ACTGGAAGATAGGCAATTAGTGCGATACAGATCCTACC	This study
BT2158_gscr_F	Forward screening primer to check BT2158 deletion.	TTGCAAGCTATCCATCTCCGC	This study
BT2158_gscr_R	Reverse screening primer to check BT2158 deletion.	TAAGCGAAACCCTCGTTTGCC	This study
BT1877_KO_UP_F	Used to build pAB042. Forward primer for amplification of upstream BT1877 flank.	CGGTGTAAGATTAGCATTATGAGTGGGAATCATTGGCTATGTG	This study
BT1877_KO_UP_R	Used to build pAB042. Reverse primer for amplification of upstream BT1877 flank.	TTAATAGTGGAATTGAGTAAGTACCTGATTTC	This study
BT1877_KO_DOWN_F	Used to build pAB042. Forward primer for amplification of downstream BT1877 flank.	GGTACTTACTCAATTCCACTATTAAAGTTTCAGTATTCTC	This study
BT1877_KO_DOWN_R	Used to build pAB042. Reverse primer for amplification of downstream BT1877 flank.	CCATCACTGGAAGATAGGCAATTAGCGGATATTTTCCGACCGAC	This study
BT1877_gscr_F	Forward screening primer to check BT1877 deletion.	CTTACAGCTGAAAACCAGATCTCCC	This study
BT1877_gscr_R	Reverse screening primer to check BT1877 deletion.	GATTGTGCTACATCTGGCTGATGG	This study
BT1877_KO2_UP_F	Used to build pAB067. Forward primer for amplification of upstream BT1877 flank to make BT1877 mutant in a BT1876 KO background. The other primers for amplifying the flanks are the same as that for BT1877 KO.	CGGTGTAAGATTAGCATTATGAGTGGGCTGATAGCCGATGTAAG	This study
BT1877_KO2_gscr_F	Forward screening primer to check BT1877 deletion in BT1876 background.	GGGAGATGTCCGAAATCTTCCG
BT4338_KO_UP_F	Used to build pAB044. Forward primer for amplification of upstream BT4338 flank.	CGGTGTAAGATTAGCATTATGAGTGATATTTGCTTGCAGCATAAG	This study
BT4338_KO_UP_R	Used to build pAB044. Reverse primer for amplification of upstream BT4338 flank.	TCAGACATCGATATCATCGAAGAAGAAAAACTC	This study
BT4338_KO_DOWN_F	Used to build pAB044. Forward primer for amplification of downstream BT4338 flank.	CTTCTTCGATGATATCGATGTCTGACATGTTCATTTTTAC	This study
BT4338_KO_DOWN_R	Used to build pAB044. Reverse primer for amplification of downstream BT4338 flank.	CCATCACTGGAAGATAGGCAATTAGACGTATCCCGGAAATCCTG	This study
BT4338_gscr_F	Forward screening primer to check BT4338 deletion.	TTCGAAGCGGCCTTCTTTGG	This study
BT4338_gscr_R	Reverse screening primer to check BT4338 deletion.	TCGACCATCTGGAGATGGAGG	This study
BT1754_KO_UP_F	Used to build pAB092. Forward primer for amplification of upstream BT1754 flank.	CGGTGTAAGATTAGCATTATGAGTGATTTTCGAACTGGCATTG	This study
BT1754_KO_UP_R	Used to build pAB092. Reverse primer for amplification of upstream BT1754 flank.	TCTGAAGTGGATGCCGACAGATTTCCTGAAAAG	This study
BT1754_KO_DOWN_F	Used to build pAB092. Forward primer for amplification of downstream BT1754 flank.	GAAATCTGTCGGCATCCACTTCAGATATCTC	This study
BT1754_KO_DOWN_R	Used to build pAB092. Reverse primer for amplification of downstream BT1754 flank.	CCATCACTGGAAGATAGGCAATTAGAATCTGACGGTACTTTGC	This study
BT1754_gscr_F	Forward screening primer to check BT1754 deletion.	GCAGGGAATGGATAATTCATCCGG	This study
BT1754_gscr_R	Reverse screening primer to check BT1754 deletion.	AAGATACGGACTTCTGTGAAATCTGC	This study
A.B56	Used to build pAA1746. Forward primer for amplification of upstream BT1758 flank.	TGCAGCCCGGGGGATCCACTGCCATTCAGAATGGAAGCAC	This study
A.B57	Used to build pAA1746. Reverse primer for amplification of upstream BT1758 flank.	AGATAAAACAATGTAATTTTATATTTGGAAAACAATTAAATCTGTAGATCATG	This study
A.B58	Used to build pAA1746. Forward primer for amplification of downstream BT1758 flank.	CCAAATATAAAATTACATTGTTTTATCTATTATAATTTCGTATATTAGCACAG	This study
A.B59	Used to build pAA1746. Reverse primer for amplification of downstream BT1758 flank.	GTGGCGGCCGCTCTAGAACTGCTCATTCAAGGTTAACGGAAC	This study
A.B70	Forward screening primer to check BT1758 deletion.	GGCAATACATCCCATAATGC	This study
A.B71	Reverse screening primer to check BT1758 deletion.	CGACTTTCTTCTCCCTGC	This study
A.B32	Used to build pAA1750. Forward primer for amplification of upstream BT1759 flank.	TGCAGCCCGGGGGATCCACTGTTGAGCAGCAGAATGGCAAG	This study
A.B33	Used to build pAA1750. Reverse primer for amplification of upstream BT1759 flank.	CCATAGAACATGTAAAAAACGACTTTCTTCTCC	This study
A.B34	Used to build pAA1750. Forward primer for amplification of downstream BT1759 flank.	GTCGTTTTTTACATGTTCTATGGTATTAAGGTTGTTATACT	This study
A.B35	Used to build pAA1750. Reverse primer for amplification of downstream BT1759 flank.	GTGGCGGCCGCTCTAGAACTGACGGAACAAACCGCTAC	This study
BT1759_KO_UP_F	Used to build pAB048. Forward primer for amplification of upstream BT1759 flank to make BT1759 mutant in a BT1760 KO background.	CGGTGTAAGATTAGCATTATGAGTGCGATACCAACGTGACACATG	This study
BT1759_KO_UP_R	Used to build pAB048. Reverse primer for amplification of upstream BT1759 flank to make BT1759 mutant in a BT1760 KO background.	ACCTTTCTGATTGCCTATAAAGTAGATTCATTCGTG	This study
BT1759_KO_DOWN_F	Used to build pAB048. Forward primer for amplification of downstream BT1759 flank to make BT1759 mutant in a BT1760 KO background.	CTACTTTATAGGCAATCAGAAAGGTCTGAAG	This study
BT1759_KO_DOWN_R	Used to build pAB048. Reverse primer for amplification of downstream BT1759 flank to make BT1759 mutant in a BT1760 KO background.	CCATCACTGGAAGATAGGCAATTAGTAATGTATCGATGTCCGAATATATC	This study
BT1759_gscr_F	Forward screening primer to check BT1759 deletion.	CTTATCACGGCTGTGAACAGACC
BT1759_gscr_R	Reverse screening primer to check BT17549deletion.	GCACTGATAGCTTCGATGACTGC
BT1760_KO_UP_F	Used to build pAB046. Forward primer for amplification of upstream BT1760 flank.	CGGTGTAAGATTAGCATTATGAGTGGCGTCCGTTGTCAGTGCTATAAG	This study
BT1760_KO_UP_R	Used to build pAB046. Reverse primer for amplification of upstream BT1760 flank.	ATGACTGCTTGCTCACTCTGCTGTTATAAAGGTGAAATAAC	This study
BT1760_KO_DOWN_F	Used to build pAB046. Forward primer for amplification of downstream BT1760 flank.	AACAGCAGAGTGAGCAAGCAGTCATCGAAGC	This study
BT1760_KO_DOWN_R	Used to build pAB046. Reverse primer for amplification of downstream BT1760 flank.	CCATCACTGGAAGATAGGCAATTAGGTTGAAAGGTACGTTTACCG	This study
BT1760_gscr_F	Forward screening primer to check BT1760 deletion.	CTCCCAGATTCTTAATCAGCAAAGG	This study
BT1760_gscr_R	Reverse screening primer to check BT1760 deletion.	GGTAGTCATTGCCGAATTTGAACC	This study
BT1765_KO_UP_F	Used to build pAB054. Forward primer for amplification of upstream BT1765 flank.	CGGTGTAAGATTAGCATTATGAGTGGAGTATCTGTGGCAAGCC	This study
BT1765_KO_UP_R	Used to build pAB054. Reverse primer for amplification of upstream BT1765 flank.	GGTGCCGTACTCACATTCGCAGTCGATTCATTTAG	This study
BT1765_KO_DOWN_F	Used to build pAB054. Forward primer for amplification of downstream BT1765 flank.	CGACTGCGAATGTGAGTACGGCACCTTTACAC	This study
BT1765_KO_DOWN_R	Used to build pAB054. Reverse primer for amplification of downstream BT1765 flank.	CCATCACTGGAAGATAGGCAATTAGGATACTCTACAAACGGATATTTG	This study
BT1765_gscr_F	Forward screening primer to check BT1765 deletion.	GCAACCGGAAGAAACTTTCAGAGG	This study
BT1765_gscr_R	Reverse screening primer to check BT1765 deletion.	GTACAGGTTCAAATCCTGTCTTGGC	This study
BT3082_KO_UP_F	Used to build pAB056. Forward primer for amplification of upstream BT3082 flank.	CGGTGTAAGATTAGCATTATGAGTGAAGATAACGCTGCCCGGAG	This study
BT3082_KO_UP_R	Used to build pAB056. Reverse primer for amplification of upstream BT3082 flank.	AACTGTACTTACTGAAGTGAAAGACCTGCAAGTC	This study
BT3082_KO_DOWN_F	Used to build pAB056. Forward primer for amplification of downstream BT3082 flank.	GTCTTTCACTTCAGTAAGTACAGTTCTGCTTAATG	This study
BT3082_KO_DOWN_R	Used to build pAB056. Reverse primer for amplification of downstream BT3082 flank.	CCATCACTGGAAGATAGGCAATTAGTGCTCTGTCAAAGAAATAG	This study
BT3082_gscr_F	Forward screening primer to check BT3082 deletion.	GCCTGACTGTGGTAATGTTCATGC	This study
BT3082_gscr_R	Reverse screening primer to check BT3082 deletion.	CTTGCCGGATTCGATATTCGATGC	This study
BACOVA_02959_KO_UP_F	Used to build pAB068. Forward primer for amplification of upstream BACOVA_02959 flank.	CGGTGTAAGATTAGCATTATGAGTGTCGACTATCTGAATGAAAGAAATAAAATC	This study
BACOVA_02959_KO_UP_R	Used to build pAB068. Reverse primer for amplification of upstream BACOVA_02959 flank.	CTTACGGTACAGGGAGGTGGGTTTGCTTTG	This study
BACOVA_02959_KO_DOWN_F	Used to build pAB068. Forward primer for amplification of downstream BACOVA_02959 flank.	CAAACCCACCTCCCTGTACCGTAAGCGTACATG	This study
BACOVA_02959_KO_DOWN_R	Used to build pAB068. Reverse primer for amplification of downstream BACOVA_02959 flank.	CCATCACTGGAAGATAGGCAATTAGACTATATGCAAAAGGCAGTAAC	This study
BACOVA_02959_gscr_F	Forward screening primer to check BACOVA_02959 deletion.	GACACCTCCCTGCCTATCATCG	This study
BACOVA_02959_gscr_R	Reverse screening primer to check BACOVA_02959 deletion.	GATATTTATGCGGAGGTTGCCCG	This study
BACOVA_02767_KO_UP_F	Used to build pAB090. Forward primer for amplification of upstream BACOVA_02767 flank.	CGGTGTAAGATTAGCATTATGAGTGCGCTAGCTAATACCAAAG	This study
BACOVA_02767_KO_UP_R	Used to build pAB090. Reverse primer for amplification of upstream BACOVA_02767 flank.	AATTTCTCTATTTTGCGCAATGAAAATCTATAAAAAAC	This study
BACOVA_02767_KO_DOWN_F	Used to build pAB090. Forward primer for amplification of downstream BACOVA_02767 flank.	TTTCATTGCGCAAAATAGAGAAATTAATGTAATGTTTTTC	This study
BACOVA_02767_KO_DOWN_R	Used to build pAB090. Reverse primer for amplification of downstream BACOVA_02767 flank.	CCATCACTGGAAGATAGGCAATTAGAATCCTGTCATTAACGTAG	This study
BACOVA_02767_gscr_F	Forward screening primer to check BACOVA_02767 deletion.	CATACTTCCCAACCGGACAAGC	This study
BACOVA_02767_gscr_R	Reverse screening primer to check BACOVA_02767 deletion.	GCCGATAAGTCATTCAGCAATATGC	This study
TSO	Template Switching Oligonucleotide. Used in 5' RACE for Template Switching RT enzyme to switch templates.	GCTAATCATTGCAAGCAGTGGTATCAACGCAGAGTACATRGRGRG (R REPRESENTS RNA BASES)	This study
TSO specific primer	Used as forward primer in PCR reactions for gene specific amplification in 5' RACE. Sequnece is isentical to an internal stretch of TSO.	CATTGCAAGCAGTGGTATCAACG	This study
BT1875_GSP	Reverse primer for gene specific PCR of BT1875 5' region in 5' RACE.	TAGCCTCATTCAGCTCTTTCGCC	This study
BT1871_GSP	Reverse primer for gene specific PCR of BT1871 5' region in 5' RACE.	GCGATACCGTCATTGTATGCACG	This study
CLONING_KIT_F	Forawrd primer for verifying inserts after using the NEB PCR cloning kit.	ACCTGCCAACCAAAGCGAGAAC	This study
CLONING_KIT_R	Reverse primer for verifying inserts after using the NEB PCR cloning kit.	TCAGGGTTATTGTCTCATGAGCG	This study
BT16S_qPCR_F	Forward qPCR primer for 16S rRNA. Annealing temp. for set = 60℃. Efficiency of set = 81.1%.	TATCCAACCTGCCGATAACTCG	This study
BT16S_qPCR_R	Reverse qPCR primer for 16S rRNA.	CAGAACCCCTATCCATCGAAGG	This study
BT16S_qPCR_probe	qPCR probe for 16S rRNA.	FAM-ATGCGTTCC-ZEN-ATTAGGCAGTTG-IABKFQ	This study
BT1875_qPCR_F	Forward qPCR primer for BT1875. Annealing temp. for set = 60℃. Efficiency of set = 88.6%.	CACAGCCTCTTATGTAGTCGATCAG	This study
BT1875_qPCR_R	Reverse qPCR primer for BT1875.	TGCCTGCTTAGGATCTTCCATC	This study
BT1875_qPCR_probe	qPCR probe for BT1875.	HEX-CGGGTCTCG-ZEN-TTCCGCCTTCACT-IABKFQ	This study
BT1871_qPCR_F	Forward qPCR primer for BT1871. Annealing temp. for set = 60℃. Efficiency of set = 88.3%.	TGGTGGAATGACTGGAATCTGG	This study
BT1871_qPCR_R	Reverse qPCR primer for BT1871.	CTGCATCAAATCCGCCTGTAAG	This study
BT1871_qPCR_probe	qPCR probe for BT1871.	HEX-CCCATCCCT-ZEN-CGTCAAGTATCAC-IABKFQ	This study
		FAM and HEX - 5' fluorophores attcahed to qPCR probe primers
		ZEN, IABkFQ - dual quenchers attached to qPCR probe primers
1. Martens EC, Chiang HC, Gordon JI. 2008. Mucosal glycan foraging enhances fitness and transmission of a saccharolytic human gut bacterial symbiont. Cell Host Microbe 4:447–457.

## Sheet: Table S7
Next generation DNA and RNA sequencing data and statistics
RNA sequencing
B. thetaiotaomicron VPI-5482 strain	Media	Biological replicate	Total reads	Successfully aligned reads total	% successfully aligned	SRA Accession
WT dupl-	minimal media + 25 mM glucose	1	45560500	44472108	97.6111	SRR28876415
WT dupl-	minimal media + 25 mM glucose	2	52556564	51088416	97.2065	SRR28876414
WT dupl-	minimal media + 25 mM glucose	3	39808366	38730009	97.2911	SRR28876403
WT dupl-	minimal media + 25 mM raffinose	1	45776306	44375405	96.9397	SRR28876402
WT dupl-	minimal media + 25 mM raffinose	2	34727554	33877265	97.5515	SRR28876401
WT dupl-	minimal media + 25 mM raffinose	3	46722496	45336396	97.0333	SRR28876400
DNA sequencing
Strain	Illumina Read Pairs	Illumina Bases	Nanopore Trimmed Reads	Nanopore Trimmed Bases	No. of assembled contigs	Chromosome (bp)	p4582 (bp)
C09 (AMG mutant 1)	4215299	1277585124	270373	503973732	17	6304545	33038
H10 (AMG mutant 2)	4401293	1330296179	316250	505564885	6	6304970	33038
B6 (AMG mutant 3)	4240480	1283126194	257470	472881527	8	6304901	33038
1982 (WT dupl-)	2357954	699678006	299539	877869216	2	6305106	33134
014 (WT dupl+)	2083117	617751652	259970	721734935	4	6359217	33040
1666 (ΔrbpB dupl-)	2743683	814015309	299412	819199993	2	6306323	33038
1674 (ΔrbpB dupl+)	2928914	869524751	254565	627514504	13	6377683	33038
